# Supplementary material for: Condensates of synaptic vesicles and synapsin-1 mediate actin sequestering and polymerization
Source: EMBO J. 2025 Aug 14;44(18):5112–48. doi: 10.1038/s44318-025-00516-y (PMC12436662; doi:10.1038/s44318-025-00516-y)
Supplement: Supplementary file 4 — Movie EV2 [file 44318_2025_516_MOESM4_ESM.zip]

Archive with 4 entries (4 files):
- Movie EV2.mp4
- __MACOSX/._Movie EV2.mp4
- Movie EV2_Description and legend.rtf
- __MACOSX/._Movie EV2_Description and legend.rtf
