# Supplementary material for: Condensates of synaptic vesicles and synapsin-1 mediate actin sequestering and polymerization
Source: EMBO J. 2025 Aug 14;44(18):5112–48. doi: 10.1038/s44318-025-00516-y (PMC12436662; doi:10.1038/s44318-025-00516-y)
Supplement: Supplementary file 7 — Source data Fig. 1 [file 44318_2025_516_MOESM7_ESM.zip]

Archive with 44 entries (38 files):
- Figure 1/
- __MACOSX/._Figure 1
- Figure 1/.DS_Store
- __MACOSX/Figure 1/._.DS_Store
- Figure 1/Panel B/
- __MACOSX/Figure 1/._Panel B
- Figure 1/Panel E/
- __MACOSX/Figure 1/._Panel E
- Figure 1/Panel D/
- __MACOSX/Figure 1/._Panel D
- Figure 1/Panel C/
- __MACOSX/Figure 1/._Panel C
- Figure 1/Panel A/
- __MACOSX/Figure 1/._Panel A
- Figure 1/Panel B/C2-Actin at 35 min.tif
- __MACOSX/Figure 1/Panel B/._C2-Actin at 35 min.tif
- Figure 1/Panel B/C1-Syn1_IDR at 0 min.tif
- __MACOSX/Figure 1/Panel B/._C1-Syn1_IDR at 0 min.tif
- Figure 1/Panel B/Merge_C1-Syn1_IDR and C2-Actin at 0 min.tif
- __MACOSX/Figure 1/Panel B/._Merge_C1-Syn1_IDR and C2-Actin at 0 min.tif
- Figure 1/Panel B/C2-Actin at 0 min.tif
- __MACOSX/Figure 1/Panel B/._C2-Actin at 0 min.tif
- Figure 1/Panel B/Merge_C1-Syn1_IDR and C2-Actin at 35 min.tif
- __MACOSX/Figure 1/Panel B/._Merge_C1-Syn1_IDR and C2-Actin at 35 min.tif
- Figure 1/Panel B/C1-Syn1_IDR at 35 min.tif
- __MACOSX/Figure 1/Panel B/._C1-Syn1_IDR at 35 min.tif
- Figure 1/Panel E/Quantification of pyrene actin fluorescence intensity.xlsx
- __MACOSX/Figure 1/Panel E/._Quantification of pyrene actin fluorescence intensity.xlsx
- Figure 1/Panel D/Quantification of Sholl intersections.xlsx
- __MACOSX/Figure 1/Panel D/._Quantification of Sholl intersections.xlsx
- Figure 1/Panel C/Quantification of enrichment of actin within EGFP-Syn1-FL phases.xlsx
- __MACOSX/Figure 1/Panel C/._Quantification of enrichment of actin within EGFP-Syn1-FL phases.xlsx
- Figure 1/Panel A/C2-Actin at 35 min.tif
- __MACOSX/Figure 1/Panel A/._C2-Actin at 35 min.tif
- Figure 1/Panel A/C1-Syn1 at 0 min.tif
- __MACOSX/Figure 1/Panel A/._C1-Syn1 at 0 min.tif
- Figure 1/Panel A/C1-Syn1 at 35 min.tif
- __MACOSX/Figure 1/Panel A/._C1-Syn1 at 35 min.tif
- Figure 1/Panel A/Merge_C1-Syn1 and C2-Actin at 0 min.tif
- __MACOSX/Figure 1/Panel A/._Merge_C1-Syn1 and C2-Actin at 0 min.tif
- Figure 1/Panel A/Merge_c1 and c2 at 35 min.tif
- __MACOSX/Figure 1/Panel A/._Merge_c1 and c2 at 35 min.tif
- Figure 1/Panel A/C2-Actin at 0 min.tif
- __MACOSX/Figure 1/Panel A/._C2-Actin at 0 min.tif
