# Supplementary material for: Condensates of synaptic vesicles and synapsin-1 mediate actin sequestering and polymerization
Source: EMBO J. 2025 Aug 14;44(18):5112–48. doi: 10.1038/s44318-025-00516-y (PMC12436662; doi:10.1038/s44318-025-00516-y)
Supplement: Supplementary file 7 — Source data Fig. 1 [file 44318_2025_516_MOESM7_ESM.zip › Figure 1/Panel E/Quantification of pyrene actin fluorescence intensity.xlsx]

## Sheet: Sheet1
Quantification of pyrene-actin fluorescence intensity as a function of time
Time	Actin synapsin FL			Time	Actin synapsin IDR
	Replicate 1	Replicate 2	Replicate 3		Replicate 1	Replicate 2	Replicate 3
0	253.871	207.478	233.427	0	364.545	170.128	398.356
30	455.322	347.837	403.123	30	565.052	314.721	625.951
60	629.788	469.659	553.633	60	723.282	447.561	797.057
90	777.201	571.788	687.573	90	858.751	554.093	925.683
120	878.454	651.258	774.958	120	946.489	636.826	1010.4
150	951.948	717.155	840.844	150	1023.56	703.267	1085.18
180	1019.5	765.581	906.848	180	1095.81	775.12	1131.69
210	1072.88	808.091	940.019	210	1135.81	815.549	1174.51
240	1102.16	829.414	967.217	240	1172.25	854.209	1197.52
270	1133.27	865.693	1004.38	270	1221	901.958	1227.86
300	1154.07	878.021	1019.52	300	1242.94	920.223	1252.38
330	1188.7	917.851	1047.92	330	1277.45	952.026	1278.98
360	1200.49	928.712	1070.28	360	1293.49	965.397	1296.08
390	1217.65	943.794	1086.74	390	1313.47	986.731	1306.66
420	1235.17	965.987	1099.78	420	1329.14	1011.12	1313.21
450	1236.36	971.976	1107.65	450	1341.47	1022.92	1326.46
480	1254.04	977.163	1111	480	1362.41	1030.8	1334.77
510	1264.29	988.331	1121.1	510	1367.44	1064.59	1353.72
540	1271.87	1003.87	1140.08	540	1364.52	1055.16	1355.69
570	1270.92	1007.47	1148.9	570	1369.09	1067.92	1360.22
600	1272.68	1009.84	1145.16	600	1370.69	1071.09	1362.33
630	1292.57	1028.43	1155.1	630	1400.5	1103.98	1391.98
660	1292.53	1029.09	1158.26	660	1391.1	1083.47	1370.14
690	1267.72	1016.49	1152.55	690	1374.43	1097.79	1363.7
720	1278.06	1020.25	1148.03	720	1372.07	1089.49	1355.18
750	1279.44	1026.1	1151.63	750	1379.98	1094.83	1366.91
780	1281.02	1031.9	1148.8	780	1368.98	1097.16	1359.9
810	1285.7	1027.24	1160.75	810	1387.26	1104.27	1371.86
840	1282.25	1020.17	1146.95	840	1359.57	1089.53	1364.69
870	1278.74	1024.64	1150.26	870	1362.11	1096.59	1367.82
900	1286.35	1036.69	1158.08	900	1372.24	1097.39	1367.66
930	1278.78	1032.33	1147.84	930	1365.12	1087.23	1365.12
960	1284	1034.37	1159.47	960	1366.07	1100.37	1364.35
990	1279.81	1038.24	1156.45	990	1371.62	1103.66	1359.57
1020	1272.54	1030.99	1139.49	1020	1353.63	1093.8	1358.2
1050	1268.95	1027.08	1147.44	1050	1343.11	1095.53	1343.68
1080	1269.83	1032.96	1151.97	1080	1342.49	1090.75	1347.64
1110	1275.15	1028.66	1155.92	1110	1341.08	1094.01	1351.97
1140	1271.71	1025.53	1137.48	1140	1328.83	1097.5	1344.82
1170	1271.65	1022.41	1147.32	1170	1342.13	1102.06	1357.6
1200	1274.94	1031.9	1157.75	1200	1354.61	1106.37	1362.69
