# Supplementary material for: Condensates of synaptic vesicles and synapsin-1 mediate actin sequestering and polymerization
Source: EMBO J. 2025 Aug 14;44(18):5112–48. doi: 10.1038/s44318-025-00516-y (PMC12436662; doi:10.1038/s44318-025-00516-y)
Supplement: Supplementary file 7 — Source data Fig. 1 [file 44318_2025_516_MOESM7_ESM.zip › Figure 1/Panel D/Quantification of Sholl intersections.xlsx]

## Sheet: Sheet1
Data for the number of sholl intersections
Distance from condensate center, µm	Intersections count, Syn1 WT FL																					Intersections count, Syn1 IDR										Intersections count, Syn1 Domain C
0.5	20	14	17	23	28	18	22	11	11	22	17	13	8	11	12	13	13	18	13	14	15	7	10	2	5	5	7	5	3	3	3	0	0	0	0	0	0	0	0	0	0
1	20	14	17	23	28	18	22	11	11	22	17	13	8	11	12	13	13	18	13	14	15	7	10	2	5	5	7	5	3	3	3	0	0	0	0	0	0	0	0	0	0
1.5	20	14	17	23	28	18	22	11	11	22	17	13	8	11	12	13	13	18	13	14	15	7	9	2	5	5	7	5	2	3	3	0	0	0	0	0	0	0	0	0	0
2	20	14	17	23	28	18	22	11	11	22	17	13	8	11	12	13	13	18	13	14	15	7	9	2	5	5	6	5	2	3	3	0	0	0	0	0	0	0	0	0	0
2.5	20	14	17	23	28	18	22	11	11	22	17	13	8	11	12	13	13	18	13	14	15	7	9	2	5	5	6	4	2	3	0	0	0	0	0	0	0	0	0	0	0
3	20	14	17	23	28	18	22	11	11	22	17	13	8	11	12	13	13	18	12	14	14	7	9	2	5	5	6	4	2	2	0	0	0	0	0	0	0	0	0	0	0
3.5	20	14	17	23	28	18	22	11	11	22	16	13	8	11	12	13	13	15	12	14	13	6	8	2	5	5	6	4	2	1	0	0	0	0	0	0	0	0	0	0	0
4	20	14	17	23	28	19	22	11	11	22	14	13	8	11	12	12	12	14	12	14	12	4	8	2	5	5	5	4	2	1	0	0	0	0	0	0	0	0	0	0	0
4.5	20	14	17	23	28	20	22	10	11	22	13	10	8	10	12	12	11	8	12	12	6	4	7	1	5	5	5	2	2	1	0	0	0	0	0	0	0	0	0	0	0
5	20	14	17	23	28	20	22	10	11	22	13	9	6	8	12	12	10	5	10	11	4	3	7	1	5	5	5	2	2	1	0	0	0	0	0	0	0	0	0	0	0
5.5	20	14	17	23	30	20	22	10	11	21	12	7	4	6	12	12	5	1	7	9	2	3	7	1	5	5	5	2	1	1	0	0	0	0	0	0	0	0	0	0	0
6	20	14	17	23	27	21	22	10	10	21	11	5	2	5	12	12	2	1	3	9	2	3	7	1	5	5	5	2	1	1	0	0	0	0	0	0	0	0	0	0	0
6.5	18	14	16	23	27	20	22	7	10	21	9	2	1	4	12	11	0	0	1	4	1	2	7	1	4	5	5	2	0	1	0	0	0	0	0	0	0	0	0	0	0
7	18	13	16	23	27	21	22	5	9	21	2	1	0	3	11	11	0	0	1	2	0	1	6	1	5	4	4	2	0	1	0	0	0	0	0	0	0	0	0	0	0
7.5	18	12	15	23	27	21	22	4	6	20	0	1	0	3	9	10	0	0	1	2	0	1	6	1	5	4	3	2	0	1	0	0	0	0	0	0	0	0	0	0	0
8	16	9	12	22	26	21	22	3	3	19	0	0	0	1	7	10	0	0	0	0	0	1	4	1	4	3	3	2	0	1	0	0	0	0	0	0	0	0	0	0	0
8.5	14	7	12	19	23	21	22	3	3	19	0	0	0	0	2	8	0	0	0	0	0	0	3	1	4	3	1	2	0	1	0	0	0	0	0	0	0	0	0	0	0
9	14	5	11	18	20	20	23	2	3	16	0	0	0	0	2	8	0	0	0	0	0	0	2	1	4	3	1	1	0	0	0	0	0	0	0	0	0	0	0	0	0
9.5	14	5	7	17	19	19	21	2	3	16	0	0	0	0	1	6	0	0	0	0	0	0	2	1	3	3	0	1	0	0	0	0	0	0	0	0	0	0	0	0	0
10	14	3	7	15	17	18	19	2	3	15	0	0	0	0	1	5	0	0	0	0	0	0	1	1	3	3	0	1	0	0	0	0	0	0	0	0	0	0	0	0	0
10.5	14	3	6	14	16	18	17	0	2	14	0	0	0	0	0	4	0	0	0	0	0	0	0	1	2	3	0	1	0	0	0	0	0	0	0	0	0	0	0	0	0
11	13	3	5	11	16	14	18	0	2	12	0	0	0	0	0	4	0	0	0	0	0	0	0	1	2	3	0	1	0	0	0	0	0	0	0	0	0	0	0	0	0
11.5	14	1	4	9	16	11	18	0	2	9	0	0	0	0	0	3	0	0	0	0	0	0	0	1	2	3	0	1	0	0	0	0	0	0	0	0	0	0	0	0	0
12	11	1	2	8	15	11	16	0	0	8	0	0	0	0	0	3	0	0	0	0	0	0	0	1	0	2	0	1	0	0	0	0	0	0	0	0	0	0	0	0	0
12.5	10	0	1	7	15	10	16	0	0	5	0	0	0	0	0	2	0	0	0	0	0	0	0	1	0	2	0	1	0	0	0	0	0	0	0	0	0	0	0	0	0
13	7	0	1	4	11	9	16	0	0	0	0	0	0	0	0	2	0	0	0	0	0	0	0	1	0	2	0	1	0	0	0	0	0	0	0	0	0	0	0	0	0
13.5	6	0	1	3	10	9	15	0	0	0	0	0	0	0	0	2	0	0	0	0	0	0	0	1	0	2	0	1	0	0	0	0	0	0	0	0	0	0	0	0	0
14	6	0	1	2	9	7	13	0	0	0	0	0	0	0	0	0	0	0	0	0	0	0	0	0	0	2	0	1	0	0	0	0	0	0	0	0	0	0	0	0	0
14.5	6	0	1	2	5	5	12	0	0	0	0	0	0	0	0	0	0	0	0	0	0	0	0	0	0	2	0	1	0	0	0	0	0	0	0	0	0	0	0	0	0
15	4	0	0	2	4	3	8	0	0	0	0	0	0	0	0	0	0	0	0	0	0	0	0	0	0	2	0	1	0	0	0	0	0	0	0	0	0	0	0	0	0
15.5	4	0	0	2	4	3	6	0	0	0	0	0	0	0	0	0	0	0	0	0	0	0	0	0	0	2	0	1	0	0	0	0	0	0	0	0	0	0	0	0	0
16	2	0	0	1	4	2	6	0	0	0	0	0	0	0	0	0	0	0	0	0	0	0	0	0	0	2	0	1	0	0	0	0	0	0	0	0	0	0	0	0	0
16.5	0	0	0	1	4	1	4	0	0	0	0	0	0	0	0	0	0	0	0	0	0	0	0	0	0	2	0	1	0	0	0	0	0	0	0	0	0	0	0	0	0
17	0	0	0	0	3	1	2	0	0	0	0	0	0	0	0	0	0	0	0	0	0	0	0	0	0	2	0	1	0	0	0	0	0	0	0	0	0	0	0	0	0
17.5	0	0	0	0	3	1	1	0	0	0	0	0	0	0	0	0	0	0	0	0	0	0	0	0	0	2	0	0	0	0	0	0	0	0	0	0	0	0	0	0	0
18	0	0	0	0	2	1	0	0	0	0	0	0	0	0	0	0	0	0	0	0	0	0	0	0	0	2	0	0	0	0	0	0	0	0	0	0	0	0	0	0	0
18.5	0	0	0	0	1	1	0	0	0	0	0	0	0	0	0	0	0	0	0	0	0	0	0	0	0	2	0	0	0	0	0	0	0	0	0	0	0	0	0	0	0
19	0	0	0	0	0	0	0	0	0	0	0	0	0	0	0	0	0	0	0	0	0	0	0	0	0	2	0	0	0	0	0	0	0	0	0	0	0	0	0	0	0
