# Supplementary material for: Condensates of synaptic vesicles and synapsin-1 mediate actin sequestering and polymerization
Source: EMBO J. 2025 Aug 14;44(18):5112–48. doi: 10.1038/s44318-025-00516-y (PMC12436662; doi:10.1038/s44318-025-00516-y)
Supplement: Supplementary file 7 — Source data Fig. 1 [file 44318_2025_516_MOESM7_ESM.zip › Figure 1/Panel C/Quantification of enrichment of actin within EGFP-Syn1-FL phases.xlsx]

## Sheet: Sheet1
Quantification of enrichment of actin within EGFP-Syn1-FL phases: Fluorescence intensity values, normalized to the max value
Time	Profile 1	Profile 2	Profile 3	Profile 4	Profile 5	Profile 6	Profile 7	Profile 8	Profile 9	Profile 10	Profile 11	Profile 12	Profile 13	Profile 14	Profile 15	Profile 16	Profile 17	Profile 18	Profile 19	Profile 20	Profile 21	Profile 22	Profile 23	Profile 24	Profile 25	Profile 26	Profile 27	Profile 28	Profile 29	Profile 30
0	0.00601673	0.00885966	0.0120561	0.00321411	0.00825111	0.00372557	0.00299896	0.00484516	0.00210215	0.00909017	0	0	0	0	0	0	0	0	0	0	0	0	0	0	0	0	0	0	0	0
0.5	0.00142611	0	0	0	0	0	0.0031619	0	0	0.00268045	0.0321119	0.0428226	0.0355027	0.0420086	0.0388974	0.0402627	0.0301954	0.0391181	0.0249327	0.0249327	0.0145045	0.0174709	0.00356232	0.0116163	0.0108387	0.0146487	0.00305861	0.00641438	0.017179	0.0113584
1	0	0.00219098	0.0077228	0.00353068	0.00569388	0.00111098	0.00207594	0.00332838	0.00236208	0.00290424	0.0626933	0.0778361	0.0726258	0.0713763	0.0751792	0.0750772	0.0634023	0.0754499	0.0483704	0.0483704	0.0393818	0.0474376	0.0142491	0.0347647	0.0295402	0.0385131	0.00209809	0.0241266	0.0619587	0.01743
1.5	0.00358361	0.00279199	0.0101869	0.00463693	0.00518681	0.00282028	0	0.00388014	0.00228225	0	0.0929155	0.107588	0.0977256	0.113569	0.107774	0.105713	0.0919812	0.10503	0.0657871	0.0657871	0.0741182	0.0827736	0.0408537	0.0727522	0.0597357	0.063581	0.00604143	0.0581427	0.0967292	0.0579691
2	0.0100364	0.0130063	0.0170473	0.0121553	0.0122169	0.00686157	0.00978343	0.0126347	0.00744313	0.015992	0.122151	0.144425	0.138545	0.139759	0.143468	0.137439	0.126688	0.136708	0.0889613	0.0889613	0.131054	0.139177	0.0761233	0.118712	0.122802	0.140401	0.0196916	0.125149	0.156753	0.116252
2.5	0.0237654	0.0469887	0.053385	0.0183671	0.0202974	0.0144664	0.0204855	0.0229967	0.0195525	0.0261625	0.153947	0.174239	0.168083	0.175609	0.181315	0.168681	0.154587	0.168675	0.108786	0.108786	0.189968	0.197517	0.136906	0.167114	0.194469	0.204463	0.262917	0.195309	0.230529	0.16794
3	0.0372483	0.0816463	0.0840226	0.0285718	0.0360883	0.0698451	0.0319608	0.0347935	0.028013	0.0433088	0.183109	0.208092	0.202684	0.217313	0.211821	0.198439	0.187057	0.205616	0.129308	0.129308	0.256752	0.287943	0.209981	0.236944	0.23725	0.235721	0.2909	0.255182	0.307065	0.211411
3.5	0.126974	0.131521	0.124426	0.0446739	0.0456133	0.117965	0.0524464	0.0565376	0.0439841	0.0611378	0.216755	0.248046	0.244019	0.250661	0.25419	0.237342	0.224323	0.242723	0.153025	0.153025	0.295904	0.317992	0.252471	0.299703	0.293164	0.288539	0.333342	0.294051	0.366771	0.266265
4	0.178349	0.18006	0.167588	0.0639289	0.065313	0.161501	0.0661032	0.0735599	0.0578161	0.083867	0.246908	0.277316	0.269948	0.283009	0.280829	0.266366	0.248081	0.264746	0.169758	0.169758	0.378483	0.392654	0.317522	0.340456	0.357623	0.362126	0.423458	0.357613	0.414533	0.346768
4.5	0.230711	0.234864	0.219147	0.0774935	0.0784774	0.216235	0.0837439	0.100622	0.0755222	0.112912	0.27399	0.308787	0.29998	0.31465	0.310581	0.300283	0.286502	0.303483	0.190595	0.190595	0.433451	0.469779	0.35629	0.438052	0.395408	0.43035	0.488498	0.414531	0.485597	0.348286
5	0.287745	0.290929	0.26504	0.245629	0.100068	0.261023	0.100455	0.228143	0.0926526	0.132984	0.303453	0.344494	0.351435	0.338277	0.355103	0.34082	0.320229	0.344368	0.218584	0.218584	0.521615	0.571009	0.420635	0.481223	0.442285	0.467762	0.548357	0.489146	0.554662	0.428736
5.5	0.347144	0.352139	0.320689	0.305131	0.108879	0.319609	0.110308	0.269324	0.10906	0.298842	0.346083	0.376364	0.382661	0.381713	0.394746	0.381064	0.34921	0.375894	0.242904	0.242904	0.596815	0.57316	0.475738	0.54183	0.527247	0.541041	0.610516	0.554346	0.605929	0.499267
6	0.401572	0.406103	0.393133	0.348577	0.144228	0.36599	0.401363	0.309458	0.1349	0.336888	0.375793	0.411483	0.408777	0.426448	0.423554	0.412581	0.383831	0.410544	0.399736	0.399736	0.603482	0.552257	0.48344	0.533785	0.601644	0.504969	0.600682	0.632115	0.612512	0.574221
6.5	0.458896	0.474996	0.444458	0.390765	0.407352	0.432266	0.435074	0.365555	0.473067	0.409933	0.39849	0.440727	0.444873	0.445516	0.446893	0.441657	0.424385	0.451303	0.427959	0.427959	0.618828	0.670285	0.573363	0.6521	0.58914	0.636876	0.602123	0.579345	0.747248	0.54648
7	0.525782	0.5382	0.50725	0.433594	0.463122	0.47785	0.504828	0.414036	0.528057	0.439492	0.431531	0.473294	0.479005	0.467514	0.489015	0.479171	0.454532	0.479794	0.460397	0.460397	0.68312	0.671582	0.602696	0.716555	0.619472	0.69413	0.647776	0.651343	0.755623	0.603873
7.5	0.590498	0.592253	0.571146	0.490846	0.489558	0.548061	0.560867	0.466241	0.598717	0.508673	0.464786	0.500668	0.515334	0.507621	0.522124	0.511077	0.480381	0.504465	0.487799	0.487799	0.658866	0.735144	0.71043	0.718852	0.707137	0.715656	0.607103	0.677919	0.81579	0.611411
8	0.642104	0.658153	0.609324	0.555274	0.541221	0.598947	0.616516	0.516076	0.647072	0.558229	0.490658	0.524857	0.53554	0.551426	0.542891	0.534736	0.506115	0.530018	0.507016	0.507016	0.731629	0.796884	0.719031	0.799757	0.661734	0.772773	0.628286	0.657497	0.825608	0.657917
8.5	0.711995	0.74069	0.669142	0.615981	0.57809	0.658617	0.678338	0.584863	0.703594	0.610961	0.509886	0.557112	0.56591	0.562111	0.561861	0.557601	0.545284	0.570405	0.543387	0.543387	0.712632	0.841185	0.751508	0.832898	0.709239	0.842853	0.619995	0.695631	0.870182	0.671107
9	0.770051	0.796324	0.741312	0.665305	0.662048	0.710782	0.73366	0.624762	0.759063	0.699123	0.540014	0.580765	0.602644	0.581228	0.604278	0.595585	0.577767	0.612456	0.571759	0.571759	0.736679	0.8635	0.780456	0.848351	0.845583	0.784223	0.706699	0.808319	0.882206	0.775504
9.5	0.828507	0.83035	0.787814	0.738554	0.71979	0.790732	0.80843	0.833451	0.799011	0.763716	0.575532	0.606874	0.632922	0.609161	0.640393	0.630644	0.603735	0.632878	0.594627	0.594627	0.819683	0.854321	0.722015	0.802487	0.81222	0.79141	0.798863	0.808487	0.864455	0.720858
10	0.876576	0.893342	0.8686	0.786599	0.763543	0.837067	0.853776	0.864577	0.851435	0.802733	0.60315	0.626565	0.651932	0.652886	0.657281	0.65615	0.619888	0.645996	0.62043	0.62043	0.769688	0.875881	0.85491	0.861194	0.833515	0.924521	0.827755	0.81135	0.957489	0.775661
10.5	0.924951	0.942175	0.88382	0.845121	0.822286	0.880077	0.892873	0.911212	0.876753	0.863941	0.620163	0.65708	0.656782	0.671183	0.654353	0.668557	0.646147	0.66379	0.639143	0.639143	0.886577	0.841054	0.758569	0.808355	0.850006	0.76115	0.908064	0.910076	0.849418	0.818817
11	0.970272	0.931108	0.940989	0.924079	0.88243	0.915642	0.949846	0.961112	0.930405	0.952355	0.640052	0.679822	0.708102	0.689636	0.687892	0.697546	0.676227	0.705475	0.6662	0.6662	0.886423	0.963203	0.83466	0.980399	0.825052	0.92992	0.823003	0.8431	0.892104	0.775504
11.5	0.995926	0.966574	0.976898	0.885025	0.897219	0.929863	0.927723	0.96451	0.960025	0.950772	0.669717	0.707539	0.73687	0.694943	0.726867	0.730063	0.701428	0.726434	0.699399	0.699399	0.850518	0.852695	0.830392	0.869828	0.889101	0.786665	0.856244	0.902529	0.914105	0.920858
12	1	0.979412	0.977465	0.917345	0.910246	1	0.994857	1	1	1	0.707076	0.73541	0.753791	0.732431	0.761302	0.759757	0.715649	0.740285	0.722181	0.722181	0.832133	0.872662	0.885366	0.884835	0.935923	0.90609	0.896284	0.874514	0.902716	0.885554
12.5	0.982209	1	1	0.92612	0.904932	0.921844	0.960125	0.949629	0.931498	0.945696	0.734191	0.771609	0.77542	0.768459	0.777998	0.785749	0.741429	0.762779	0.7465	0.7465	0.894031	0.815373	0.783023	0.874157	0.924047	0.771775	1	0.928676	0.877431	0.949804
13	0.948279	0.926537	0.890931	0.935729	0.937451	0.953126	0.969645	0.936293	0.891085	0.894488	0.781507	0.790839	0.781007	0.793585	0.775173	0.786176	0.750247	0.775287	0.755963	0.755963	0.908699	0.894402	0.88604	0.90903	0.917386	0.897149	0.942518	0.956248	0.914184	0.872023
13.5	0.966566	0.950351	0.861394	0.937124	0.935425	0.996234	0.981198	0.950446	0.897813	0.896795	0.767486	0.803509	0.799856	0.807594	0.805656	0.807902	0.786084	0.813283	0.779851	0.779851	0.879056	0.925092	0.91964	0.918109	0.930927	1	0.846234	0.867395	0.965563	0.859173
14	0.951362	0.941632	0.890917	0.949867	0.938596	0.969383	0.980557	0.934983	0.905573	0.901645	0.784045	0.828659	0.843912	0.815398	0.830161	0.829347	0.823705	0.838953	0.810671	0.810671	0.916285	0.889509	0.85199	0.886555	0.936524	0.885183	0.976921	0.994259	0.930538	0.925779
14.5	0.9349	0.916568	0.836615	1	1	0.974896	0.992954	0.94554	0.895731	0.911307	0.813362	0.858619	0.870491	0.82238	0.861057	0.866714	0.837052	0.854375	0.837235	0.837235	0.976806	0.847966	0.803017	0.871451	0.943049	0.876174	0.924899	0.968525	0.861917	0.901204
15	0.980411	0.936128	0.892481	0.967352	0.94969	0.96542	0.974031	0.937805	0.899646	0.884303	0.841244	0.87239	0.875908	0.856377	0.884755	0.890538	0.851471	0.869878	0.855244	0.855244	0.955831	0.904813	0.870988	0.93522	0.883313	0.916612	0.935339	0.927834	0.963136	0.910573
15.5	0.954538	0.91134	0.888043	0.970842	0.923323	0.96649	0.997181	0.929664	0.893985	0.903678	0.864436	0.885122	0.882462	0.890876	0.888387	0.900336	0.856138	0.872993	0.869639	0.869639	1	0.96647	0.91197	0.949891	0.837474	0.949899	0.888903	0.919399	0.935154	0.899084
16	0.949801	0.923471	0.824838	0.963566	0.921068	0.961798	0.951476	0.931314	0.927141	0.896162	0.881519	0.893288	0.892281	0.906779	0.903365	0.916579	0.883163	0.900498	0.884886	0.884886	0.931686	0.898146	0.898941	0.918746	0.947608	0.844159	0.882836	0.972781	0.913566	0.956608
16.5	0.942059	0.951667	0.858226	0.991118	0.974654	0.953221	0.970378	0.919026	0.935216	0.910894	0.898753	0.915295	0.920458	0.912875	0.913425	0.921423	0.907449	0.929424	0.906715	0.906715	0.962378	1	0.942811	0.97803	0.998225	0.877687	0.857103	1	0.998065	0.897043
17	0.912234	0.901109	0.833639	0.96116	0.943665	0.960147	0.969577	0.931552	0.857627	0.916307	0.905536	0.939908	0.950759	0.908896	0.937463	0.944414	0.923657	0.947042	0.92982	0.92982	0.879024	0.901102	1	0.94365	0.971497	0.905333	0.844767	0.93033	0.932505	0.975321
17.5	0.930824	0.889832	0.823541	0.963443	0.92593	0.951808	0.958372	0.914199	0.924621	0.90232	0.938412	0.961299	0.962483	0.925795	0.970522	0.969456	0.942775	0.956187	0.950585	0.950585	0.942288	0.972086	0.99785	0.999399	0.905236	0.968433	0.892416	0.926992	1	0.810076
18	0.910813	0.895403	0.903227	0.952782	0.905618	0.938912	0.970192	0.915354	0.873063	0.912938	0.964245	0.974185	0.967137	0.95985	0.972169	0.979328	0.941768	0.952089	0.959726	0.959726	0.890424	0.94895	0.977664	0.958561	1	0.884977	0.855283	0.978889	0.973097	1
18.5	0.906788	0.848366	0.800808	0.957083	0.911704	0.952677	0.996079	0.910765	0.861819	0.939665	0.965187	0.98437	0.951053	0.984412	0.961047	0.97947	0.944047	0.94728	0.970742	0.970742	0.909355	0.940017	0.973203	0.983381	0.936688	0.933462	0.88094	0.994688	0.992148	0.933185
19	0.887016	0.842458	0.798966	0.968453	0.905467	0.950776	1	0.905467	0.871417	0.925638	0.981065	0.985876	0.976922	0.990513	0.973149	0.990991	0.959101	0.974656	0.97998	0.97998	0.926221	0.990312	0.999358	1	0.868216	0.987483	0.704828	0.867793	0.987358	0.8553
19.5	0.893463	0.858446	0.796267	0.963075	0.917119	0.933546	0.996809	0.912221	0.852305	0.925985	1	1	1	1	1	1	1	1	1	1	0.993322	0.958227	0.876444	0.978042	0.901387	0.933462	0.844161	0.911745	0.960249	0.876708
