# Supplementary material for: Condensates of synaptic vesicles and synapsin-1 mediate actin sequestering and polymerization
Source: EMBO J. 2025 Aug 14;44(18):5112–48. doi: 10.1038/s44318-025-00516-y (PMC12436662; doi:10.1038/s44318-025-00516-y)
Supplement: Supplementary file 8 — Source data Fig. 2 [file 44318_2025_516_MOESM8_ESM.zip]

Archive with 54 entries (49 files):
- Figure 2/
- __MACOSX/._Figure 2
- Figure 2/.DS_Store
- __MACOSX/Figure 2/._.DS_Store
- Figure 2/Panel B/
- __MACOSX/Figure 2/._Panel B
- Figure 2/Panel D/
- __MACOSX/Figure 2/._Panel D
- Figure 2/Panel C/
- __MACOSX/Figure 2/._Panel C
- Figure 2/Panel A/
- __MACOSX/Figure 2/._Panel A
- Figure 2/Panel B/FIRE_Actin organized as rings.tif
- __MACOSX/Figure 2/Panel B/._FIRE_Actin organized as rings.tif
- Figure 2/Panel B/FIRE_Actin organized as Asters.tif
- __MACOSX/Figure 2/Panel B/._FIRE_Actin organized as Asters.tif
- Figure 2/Panel B/Normalized intensity plots for different actin morphologies.xlsx
- __MACOSX/Figure 2/Panel B/._Normalized intensity plots for different actin morphologies.xlsx
- Figure 2/Panel B/Green_Actin organized as Asters.tif
- __MACOSX/Figure 2/Panel B/._Green_Actin organized as Asters.tif
- Figure 2/Panel B/Green_Actin enriched within condensates.tif
- __MACOSX/Figure 2/Panel B/._Green_Actin enriched within condensates.tif
- Figure 2/Panel B/FIRE_Actin enriched within condensates.tif
- __MACOSX/Figure 2/Panel B/._FIRE_Actin enriched within condensates.tif
- Figure 2/Panel B/Green_Actin organized as rings.tif
- __MACOSX/Figure 2/Panel B/._Green_Actin organized as rings.tif
- Figure 2/Panel D/Actin after 30  min.tif
- __MACOSX/Figure 2/Panel D/._Actin after 30  min.tif
- Figure 2/Panel D/Actin before 30  min.tif
- __MACOSX/Figure 2/Panel D/._Actin before 30  min.tif
- Figure 2/Panel C/Actin asters network_FIRE.tif
- __MACOSX/Figure 2/Panel C/._Actin asters network_FIRE.tif
- Figure 2/Panel C/Actin asters network_Green.tif
- __MACOSX/Figure 2/Panel C/._Actin asters network_Green.tif
- Figure 2/Panel A/T0-min_actin.tif
- __MACOSX/Figure 2/Panel A/._T0-min_actin.tif
- Figure 2/Panel A/T20-min_actin.tif
- __MACOSX/Figure 2/Panel A/._T20-min_actin.tif
- Figure 2/Panel A/T10-min_Syn1.tif
- __MACOSX/Figure 2/Panel A/._T10-min_Syn1.tif
- Figure 2/Panel A/T0-min_Syn1.tif
- __MACOSX/Figure 2/Panel A/._T0-min_Syn1.tif
- Figure 2/Panel A/T20-min_Syn1.tif
- __MACOSX/Figure 2/Panel A/._T20-min_Syn1.tif
- Figure 2/Panel A/T10-min_actin.tif
- __MACOSX/Figure 2/Panel A/._T10-min_actin.tif
- Figure 2/Panel A/T15-min_actin.tif
- __MACOSX/Figure 2/Panel A/._T15-min_actin.tif
- Figure 2/Panel A/T15-min_Syn1.tif
- __MACOSX/Figure 2/Panel A/._T15-min_Syn1.tif
- Figure 2/Panel A/T5-min_Syn1.tif
- __MACOSX/Figure 2/Panel A/._T5-min_Syn1.tif
- Figure 2/Panel A/T5-min_actin.tif
- __MACOSX/Figure 2/Panel A/._T5-min_actin.tif
