# Supplementary material for: Condensates of synaptic vesicles and synapsin-1 mediate actin sequestering and polymerization
Source: EMBO J. 2025 Aug 14;44(18):5112–48. doi: 10.1038/s44318-025-00516-y (PMC12436662; doi:10.1038/s44318-025-00516-y)
Supplement: Supplementary file 8 — Source data Fig. 2 [file 44318_2025_516_MOESM8_ESM.zip › Figure 2/Panel B/Normalized intensity plots for different actin morphologies.xlsx]

## Sheet: Fig. 2b - condensates
Data for the Line plots of condensates : Fluorescence intensity values, normalized to the max value
Length (µm)	Profile 1	Profile 2	Profile 3	Profile 4	Profile 5	Profile 6	Profile 7	Profile 8	Profile 9	Profile 10	Profile 11	Profile 12	Profile 13	Profile 14	Profile 15	Profile 16	Profile 17	Profile 18	Profile 19	Profile 20	Profile 21	Profile 22	Profile 23	Profile 24	Profile 25	Profile 26	Profile 27	Profile 28	Profile 29	Profile 30
0	0.0122814	0.0180128	0.0132658	0	0.00194021	0.0263224	0	0.0427524	0.000783402	0.0238281	0.0247219	0.0779347	0.0333359	0.0333359	0	0.0324171	0.0664161	0.0158983	0.130872	0.0569571	0.00308791	0	0.000668154	0.00994971	0.00323356	0	0.012806	0.00366802	0.00267559	0.00178585
0.228477	0.0164935	0.0170099	0.0180611	0.00272719	0.0270036	0.00434562	0.0117663	0	0.0150067	0.022191	0.0420591	0.0466173	0.0264494	0.0264494	0.0815895	0.0205283	0.221609	0	0.0277697	0.0913414	0	0.00381175	0	0.00584081	0.00149707	2.20565e-06	0.0197982	0	0.00164526	0.00423761
0.456953	0.0184459	0.0171608	0.0303794	0.00829048	0	0.0281778	0.0210638	0.018353	0.0253894	0.000977564	0.0930861	0	0.0828115	0.0828115	0.0919153	0.00434776	0.104041	0.0650342	0	0.073789	0.0077173	0.0233393	0.0169189	0.00991042	0	0.00146792	0.0232076	0.001643	0.00357185	0.00142991
0.685423	0.024967	0.0205662	0.0493939	0.0293772	0.0208221	0.0098109	0.0327274	0.024438	0.026812	0.0118576	0.0731865	0.0784316	0.0266501	0.0266501	0.054147	0.0681642	0.106086	0.117419	0.0939126	0.0779472	0.00333474	0.0261412	0.0463549	0.00826859	0.000933212	0.00760104	0.0415166	0.00295514	0.00695727	0.00212549
0.913903	0.0363883	0.0317342	0.117924	0.0540319	0.0282046	0.0769918	0.0497378	0.0287249	0.042433	0.0438272	0.115455	0.0284029	0.122355	0.122355	0.0719181	0.170078	0.127094	0.272948	0.145595	0.0508358	0.00560032	0.0529576	0.0941135	0.0077545	0.0206029	0.013302	0.143047	0.0130432	0.0208889	0.00602682
1.14238	0.0642068	0.0733794	0.215067	0.108338	0.0709579	0.243006	0.0851827	0.0338439	0.0981643	0.128633	0.155599	0.0912063	0.212235	0.212235	0.262285	0.347893	0.0190756	0.500937	0.0891115	0.165216	0.0224611	0.119527	0.204482	0.0204927	0.106272	0.0329462	0.377725	0.0412231	0.0700301	0.0218177
1.37086	0.120877	0.160284	0.42791	0.216587	0.20791	0.567309	0.156833	0.0570363	0.205922	0.274035	0.329304	0.237957	0.424012	0.424012	0.507403	0.393142	0.0868497	0.680108	0.246359	0.26441	0.0711932	0.199487	0.385186	0.0687292	0.252236	0.105132	0.682341	0.102603	0.229739	0.0722076
1.59933	0.229641	0.33278	0.699189	0.402892	0.534476	0.805439	0.313106	0.252666	0.476394	0.530991	0.480317	0.386965	0.655523	0.655523	0.703421	0.590907	0.192811	0.721141	0.395275	0.488455	0.183162	0.402434	0.564621	0.23542	0.464196	0.233322	0.87213	0.213053	0.512885	0.20649
1.8278	0.442071	0.555554	0.876686	0.686078	0.906886	0.955428	0.563852	0.555252	0.82906	0.789858	0.573428	0.521603	0.759867	0.759867	0.898587	0.692478	0.383334	0.834099	0.523168	0.735705	0.373932	0.633722	0.674963	0.541764	0.703605	0.396485	0.936897	0.381985	0.795721	0.451299
2.05628	0.692467	0.810178	0.936373	0.898319	0.998086	0.9697	0.825838	0.842204	0.988535	0.992755	0.72088	0.715597	0.930863	0.930863	0.935477	0.876298	0.577104	0.912461	0.745662	0.871562	0.646657	0.840349	0.862237	0.82986	0.919412	0.638984	0.993936	0.630883	0.918855	0.705571
2.28476	0.880678	0.935846	0.988081	1	1	1	1	0.988679	1	0.984	0.783357	0.89914	0.957703	0.957703	0.934481	1	0.779771	0.966054	0.873384	1	0.863724	0.952855	0.992868	0.956049	1	0.917185	1	0.87995	0.990211	0.896158
2.51324	0.95647	1	1	0.945352	0.997627	0.997305	0.997312	1	0.979293	1	0.89389	0.998336	0.979206	0.979206	0.976546	0.943481	0.9703	1	0.992713	0.991191	1	1	1	1	0.982815	1	0.957704	1	1	1
2.74171	0.999423	0.964851	0.980192	0.853048	0.947016	0.956717	0.909447	0.888877	0.991057	0.942844	0.965631	1	1	1	0.982712	0.928518	0.992131	0.951667	1	0.893991	0.86324	0.953668	0.961946	0.99002	0.949599	0.885795	0.962715	0.862835	0.995567	0.940505
2.97018	1	0.935531	0.896188	0.761941	0.850771	0.938462	0.720811	0.776127	0.948003	0.844154	1	0.976483	0.96867	0.96867	1	0.879887	1	0.957044	0.94148	0.806796	0.566722	0.885166	0.882545	0.812764	0.850118	0.646649	0.961121	0.564975	0.900614	0.732622
3.19866	0.970701	0.872177	0.766355	0.588034	0.513064	0.847184	0.587008	0.550795	0.892519	0.628201	0.839129	0.828365	0.836033	0.836033	0.919385	0.778493	0.630284	0.890579	0.70153	0.678076	0.31773	0.739185	0.735331	0.453438	0.626285	0.396389	0.917884	0.367764	0.62255	0.456647
3.42714	0.843991	0.712659	0.582796	0.352513	0.199386	0.661662	0.450227	0.233128	0.64428	0.448963	0.684295	0.680841	0.678915	0.678915	0.82452	0.580333	0.487525	0.799013	0.677305	0.533518	0.132603	0.450083	0.432632	0.154058	0.45741	0.223191	0.840105	0.198188	0.287631	0.190167
3.65561	0.598664	0.407883	0.336776	0.17655	0.0617497	0.432778	0.331011	0.0541918	0.34259	0.257335	0.627674	0.394564	0.50709	0.50709	0.712716	0.534093	0.247786	0.674653	0.289579	0.406142	0.0457989	0.22182	0.192574	0.0399133	0.250801	0.106773	0.634277	0.0916676	0.101955	0.0452561
3.88408	0.329037	0.163972	0.148919	0.0861987	0.0316773	0.14853	0.216726	0.00648679	0.117784	0.145541	0.324101	0.230097	0.283065	0.283065	0.5419	0.238487	0.0706287	0.460663	0.25367	0.229334	0.0182701	0.076493	0.0633931	0.0120578	0.0929245	0.0381979	0.302303	0.0371479	0.0454688	0.0105143
4.11256	0.143022	0.0465951	0.0544883	0.0324602	0.0222891	0.0357488	0.127064	0.0345382	0.0468942	0.0769763	0.174308	0.113183	0.118701	0.118701	0.320152	0.0794513	0	0.342598	0.211375	0.0484037	0.00890604	0.0235336	0.0326704	0.00540999	0.0242791	0.0126639	0.105283	0.0175361	0.0134133	0.00377751
4.34104	0.0525661	0.00933692	0.0246568	0.0100716	0.0247689	0	0.0649019	0.0151248	0.015281	0.0244192	0.0478796	0.166127	0.0457456	0.0457456	0.172345	0.0312547	0.102873	0.203256	0.172858	0	0.00420402	0.0131884	0.00791237	0.00251903	0.00588391	0.00310131	0.02922	0.00748497	0	0.00184576
4.56952	0.0160615	0.0149591	0.0128701	0.00344976	0.022361	0.00907834	0.0309048	0.0397821	0	0.015213	0.0220522	0.130165	0.0293016	0.0293016	0.0601298	0.0490919	0.170942	0.108831	0.125074	0.0159669	0.00381229	0.00368271	0.00451517	0	0.00227788	0.00135976	0.0181158	0.00648845	0.00882258	0.000763889
4.79799	0	0.00594176	0.00283888	0.0082296	0.0462805	0.00845142	0.0105303	0.0109716	0.00786289	0.00573174	0.0638287	0.0298951	0.0299599	0.0299599	0.0529545	0	0.0733237	0.0455822	0.0661192	0.0280327	0.00770299	0.0201737	0.00384098	0.000397795	0.00396196	0.00391607	0.0134646	0.00392848	0.00506105	0
5.02646	0.00350611	0	0	0.0110533	0.0320012	0.015778	0.0062191	0.0166977	0.000955676	0	0	0.054773	0	0	0.0202451	0.0503227	0.0786788	0.0205864	0.096074	0.0432149	0.00657341	0.0462398	0.0105319	2.17939e-05	0.00231284	0.0039097	0	0.00456069	0.0062393	0.000554527

## Sheet: Fig. 2b - Rings
Data for the Line plots of rings : Fluorescence intensity values, normalized to the max value
Length (µm)	Profile 1	Profile 2	Profile 3	Profile 4	Profile 5	Profile 6	Profile 7	Profile 8	Profile 9	Profile 10	Profile 11	Profile 12	Profile 13	Profile 14	Profile 15	Profile 16	Profile 17	Profile 18	Profile 19	Profile 20	Profile 21	Profile 22	Profile 23	Profile 24	Profile 25	Profile 26	Profile 27	Profile 28	Profile 29	Profile 30
0	0	0	0.0119708	0.0640665	0	0.00826937	0	0	0.0914639	0.0880281	0.0552597	0.0396371	0.11796	0.0197196	0	0.0754572	0.158038	0.146392	0.0741581	0.0876827	0.00481298	0	0	0.0216977	0.0603676	0.0258481	0	0.0129054	0.000935974	0
0.22699	0.0273747	0.0220171	0.0241509	0.0803067	0.0133968	0.0125198	0.0371307	0.00174563	0.0759325	0.091399	0.0823084	0.0561708	0	0	0.0107566	0	0.120852	0.270365	0.0225495	0.119936	0.0200987	0.00331377	0.00428459	0.0207915	0.028602	0.0292366	0.0050805	0.0160789	0.00942941	0.0073715
0.45398	0.0844287	0.0456067	0.0718863	0.119509	0.029018	0.0369098	0.082512	0.0449374	0.0673643	0.0980007	0.0930667	0.0469346	0.0207265	0.0395791	0.0460309	0.0603449	0.325923	0.231426	0.116746	0.177592	0.0231439	0.0042602	0.0269455	0	0.0189603	0.0385261	0.0192966	0.0183294	0	0.0147138
0.68097	0.303339	0.156866	0.179541	0.139304	0.105208	0.149008	0.175338	0.168354	0.0957249	0.247824	0.180044	0.0732298	0.101776	0.111863	0.0873982	0.0775151	0.463128	0.19685	0.218179	0.187013	0.0225019	0.0105124	0.0343403	0.00348302	0.0153292	0.0520291	0.0541072	0.026415	0.00109742	0.0152943
0.90797	0.583656	0.424436	0.412053	0.197855	0.371145	0.377367	0.424337	0.413546	0.278828	0.514172	0.338584	0.152625	0.251151	0.2027	0.195544	0.0550216	0.53386	0.271807	0.603701	0.299677	0.0214942	0.0370686	0.0438105	0.019009	0.0275899	0.0848669	0.0882742	0.0366747	0.0272823	0.0191224
1.13496	0.788485	0.73799	0.738334	0.297376	0.723416	0.671239	0.704967	0.748226	0.620783	0.832608	0.629813	0.32518	0.449704	0.398542	0.332894	0.122988	0.690374	0.26773	0.690982	0.701652	0.0555895	0.0785453	0.0462637	0.00850967	0.0492272	0.142362	0.120893	0.0576941	0.0411531	0.0564189
1.36195	0.881056	0.897777	0.969764	0.576588	0.933445	0.912431	0.918913	0.970978	0.863991	1	0.864925	0.68312	0.698689	0.681144	0.604227	0.30587	0.927524	0.557577	0.765767	0.719147	0.158848	0.33834	0.0792295	0.0384244	0.1399	0.296372	0.20174	0.203427	0.0617045	0.0892493
1.58894	0.896648	0.920148	0.988819	0.927555	1	0.9833	1	1	1	0.9414	1	0.95332	1	0.847738	0.90207	0.727904	1	0.914736	0.906702	0.790674	0.472976	0.781251	0.264569	0.151135	0.41338	0.575127	0.356997	0.67978	0.149837	0.238357
1.81593	0.774109	0.792921	0.874659	1	0.862545	1	0.896184	0.893549	0.942729	0.75358	0.840685	0.971687	0.990217	0.867008	0.762839	0.901184	0.868446	0.796162	0.889909	1	0.930135	0.984257	0.633147	0.472437	0.865142	0.905736	0.614896	0.95245	0.39494	0.579277
2.04292	0.664563	0.514482	0.59425	0.811087	0.600125	0.872909	0.649228	0.620023	0.752652	0.506277	0.627786	0.872314	0.770715	0.585153	0.693115	0.944607	0.549489	0.715317	0.681158	0.609187	0.964525	0.897837	0.880023	0.874008	1	1	0.897718	0.917402	0.762106	0.937867
2.26991	0.592974	0.37064	0.348876	0.491515	0.334305	0.687446	0.413515	0.391803	0.480031	0.356852	0.547094	0.787039	0.487003	0.493446	0.629163	0.771124	0.292311	0.591907	0.545573	0.502259	0.853918	0.786706	0.837795	1	0.880381	0.894929	1	0.816882	1	1
2.4969	0.655167	0.382764	0.368829	0.268671	0.291602	0.601267	0.317938	0.293404	0.349681	0.431242	0.45414	0.763788	0.428381	0.399609	0.630067	0.649885	0.348471	0.462187	0.462126	0.360873	0.797656	0.737485	0.766866	0.903593	0.789192	0.811821	0.921386	0.827507	0.935067	0.904666
2.7239	0.798528	0.597815	0.513065	0.357474	0.432244	0.602447	0.328414	0.413159	0.419209	0.686698	0.555931	0.837976	0.39627	0.474681	0.576882	0.861996	0.527886	0.655756	0.752267	0.372763	0.806123	0.764893	0.739335	0.883617	0.756684	0.803639	0.865	0.861931	0.859239	0.900913
2.95089	0.947233	0.801956	0.84152	0.603421	0.769127	0.73775	0.523936	0.665118	0.652288	0.942211	0.639978	0.886331	0.529802	0.613386	0.79047	0.985585	0.66735	0.905006	0.942342	0.642799	0.87182	0.857072	0.79131	0.973983	0.775166	0.866893	0.938005	0.917862	0.86132	0.991841
3.17788	1	1	1	0.889882	0.941061	0.93523	0.763183	0.854463	0.86935	0.95278	0.746165	0.995251	0.704611	0.954005	1	1	0.930834	0.928897	1	0.8301	0.973007	1	0.927713	0.958444	0.864918	0.970675	0.956736	1	0.889846	0.859843
3.40487	0.911623	0.977225	0.968254	0.895814	0.986788	0.99205	0.851977	0.891316	0.978666	0.774254	0.861267	1	0.924915	1	0.965654	0.772049	0.902672	1	0.819389	0.623524	1	0.933345	1	0.601129	0.983648	0.835838	0.774967	0.967494	0.702188	0.461473
3.63186	0.656771	0.77648	0.847893	0.634166	0.878092	0.93952	0.831085	0.774892	0.867821	0.463354	0.960802	0.879597	0.841285	0.923637	0.6372	0.465962	0.725164	0.672919	0.602322	0.436793	0.727009	0.596402	0.770729	0.214273	0.877001	0.449751	0.512488	0.640388	0.313267	0.149772
3.85885	0.380904	0.489576	0.539655	0.283992	0.576196	0.857578	0.691425	0.536816	0.644288	0.167291	0.875343	0.574515	0.657242	0.557071	0.385177	0.243758	0.830669	0.393608	0.407013	0.280609	0.34365	0.312233	0.497591	0.0427137	0.593423	0.184793	0.292553	0.189589	0.0865524	0.0410949
4.08584	0.265455	0.234081	0.246231	0.0950716	0.24053	0.727851	0.45078	0.238253	0.295633	0.0675233	0.54688	0.306962	0.382258	0.340477	0.139166	0.119371	0.579509	0.134606	0.311733	0.107005	0.143253	0.268555	0.399725	0.00709241	0.342877	0.0672549	0.157717	0.0397631	0.0457341	0.0199835
4.31284	0.229148	0.111863	0.0708761	0.0324626	0.0662307	0.489984	0.204384	0.0973824	0.103443	0.0424179	0.305371	0.204831	0.186859	0.0851122	0.0452735	0.105506	0.440866	0.107427	0.0844394	0.00734253	0.0827623	0.273605	0.326789	0.00545672	0.180768	0.02489	0.0675342	0.00603683	0.0400893	0.00558668
4.53983	0.224549	0.0571314	0	0.0233121	0.010378	0.24378	0.0777992	0.0533568	0.0360194	0.0242954	0.112606	0.123019	0.201422	0.0362253	0.0259915	0.168069	0.144234	0.0425475	0	0.0386465	0.0508853	0.257728	0.214863	0.0119724	0.0499113	0.016103	0.0332251	0	0.0280429	0.00617315
4.76682	0.183035	0.0255032	0.00371976	0	0.0266575	0.0686405	0.0580966	0.0309279	0.010182	0.0121492	0.052485	0.0830323	0.133844	0.157352	0.0343188	0.147223	0.122712	0	0.0306798	0.0686352	0.0281333	0.223745	0.126952	0.00240876	0.0270232	0.0118937	0.0259945	0.00938918	0.0152298	0.00677879
4.99381	0.161554	0.020111	0.0143344	0.00798511	0.01568	0	0.0220951	0.024487	0	0	0	0	0.164213	0.14862	0.0201698	0.113158	0	0.0263813	0.0354231	0	0.0113888	0.167887	0.0676985	0.00524206	0.00666463	0.0120015	0.0185975	0.0183473	0.0134145	0.00775698

## Sheet: Fig. 2b - Asters
Data for the Line plots of condensates : Fluorescence intensity values, normalized to the max value
Length (µm)	Profile 1	Profile 2	Profile 3	Profile 4	Profile 5	Profile 6	Profile 7	Profile 8	Profile 9	Profile 10	Profile 11	Profile 12	Profile 13	Profile 14	Profile 15	Profile 16	Profile 17	Profile 18	Profile 19	Profile 20	Profile 21	Profile 22	Profile 23	Profile 24	Profile 25	Profile 26	Profile 27	Profile 28	Profile 29	Profile 30
0	0	0.00516536	0	0.0113059	0	0.00101765	0	0.00451839	0	0.0347267	0	0.0398093	0.0123446	0	0.0276476	0	0.0129474	0.0115978	0	0	0.0283984	0	0	0	0.0264807	0.0253186	0	0.0221283	0	0
0.228477	0.0687052	0.100728	0.0414537	0.0144111	0.0362044	0	0.0927988	0	0.0231129	0.0411946	0.0172514	0.0500821	0.0104941	0.00114532	0.0116568	0.00333949	0.0290801	0.0184122	0.0377645	0.0400388	0.0405815	0.0102686	0.0193029	0.0121462	0.0683668	0.047671	0.014812	0.0392007	0.00263274	0.0103304
0.456953	0.242334	0.260897	0.126967	0.0229511	0.103805	0.00216195	0.264919	0.00514714	0.0570103	0.0853139	0.0480049	0.0878014	0.0176361	0.0123098	0.0546256	0.019328	0.0587602	0.028001	0.142244	0.0844015	0.103625	0.0228387	0.0694808	0.0468474	0.153795	0.046696	0.0337356	0.0943011	0.0244797	0.0435053
0.685423	0.499762	0.490459	0.241149	0.0370298	0.241323	0.0425262	0.472193	0.00641085	0.121757	0.181057	0.122671	0.133386	0.0345258	0.0364097	0.114068	0.0891606	0.0934155	0.0746813	0.359157	0.195897	0.259529	0.0692575	0.216156	0.137533	0.33962	0.058103	0.104805	0.21214	0.0572387	0.133517
0.913903	0.741857	0.703584	0.378971	0.0841992	0.475313	0.120966	0.719424	0.0171787	0.271579	0.362802	0.316543	0.245009	0.124817	0.0630985	0.125296	0.320195	0.170767	0.2306	0.628587	0.446885	0.666061	0.265467	0.56115	0.459877	0.631969	0.122905	0.331236	0.396576	0.160831	0.288051
1.14238	0.925866	0.899126	0.589287	0.269646	0.744868	0.364742	0.935599	0.0387047	0.437676	0.679996	0.626397	0.473538	0.411805	0.0970636	0.224076	0.671116	0.409404	0.562735	0.848367	0.703365	0.972262	0.72446	0.871626	0.944124	0.861097	0.344281	0.745061	0.682387	0.450528	0.620201
1.37086	1	0.999021	0.815402	0.535775	0.925408	0.654386	0.995503	0.178824	0.685512	0.953407	0.876814	0.734252	0.784484	0.259131	0.450117	0.90607	0.71673	0.881324	0.945091	0.980282	0.98272	1	0.871949	0.985333	0.871481	0.698456	1	0.917167	0.838218	0.875638
1.59933	0.963936	1	0.93175	0.76041	0.986989	0.908612	0.965793	0.543781	0.915646	1	0.973072	0.913486	1	0.618136	0.769622	1	0.913762	1	0.954138	0.951017	0.832252	0.912857	0.755737	0.816377	0.762423	0.907145	0.932681	0.968161	0.993171	0.895504
1.8278	0.882535	0.889034	0.967585	0.874675	0.985641	1	0.871787	0.913086	1	0.923228	0.945626	0.843317	0.984312	0.930934	1	0.99085	0.935777	0.952347	0.910063	0.643883	0.720331	0.726508	0.666189	0.717571	0.64873	0.803785	0.767764	0.857572	0.915684	0.796365
2.05628	0.812289	0.806259	0.912138	0.896058	0.941013	0.978165	0.795274	1	0.930331	0.813945	0.830338	0.582055	0.712604	0.897518	0.956087	0.834827	0.870453	0.807831	0.847923	0.446308	0.658537	0.616468	0.606482	0.630638	0.588304	0.642762	0.675905	0.757707	0.767011	0.721753
2.28476	0.754349	0.738097	0.855354	0.871846	0.888736	0.920843	0.785874	0.871574	0.864534	0.773998	0.71841	0.323637	0.369182	0.646847	0.761623	0.640177	0.756574	0.669828	0.778029	0.45661	0.616905	0.551961	0.590811	0.597077	0.552355	0.57352	0.620965	0.680862	0.699607	0.690738
2.51323	0.720255	0.727425	0.831584	0.849867	0.836555	0.851156	0.780338	0.783928	0.841202	0.76331	0.690778	0.252621	0.258274	0.509292	0.657969	0.618662	0.714607	0.588192	0.758475	0.482901	0.610738	0.548181	0.602424	0.594191	0.566814	0.568731	0.591575	0.65393	0.657985	0.701842
2.74171	0.700303	0.756104	0.841958	0.912115	0.866178	0.817107	0.813091	0.832167	0.843946	0.80169	0.718545	0.418955	0.431564	0.569542	0.775275	0.723654	0.724531	0.638602	0.811894	0.489447	0.617027	0.581388	0.60129	0.6029	0.594249	0.619542	0.631485	0.69081	0.658263	0.732529
2.97018	0.756078	0.814359	0.867062	0.974059	0.935249	0.885529	0.848025	0.926429	0.8494	0.86417	0.821752	0.748112	0.680279	0.822148	0.99849	0.87932	0.7973	0.77819	0.911523	0.584101	0.624452	0.630002	0.626177	0.596871	0.629932	0.707131	0.724521	0.770478	0.734496	0.802909
3.19866	0.798231	0.886258	0.92669	1	0.995695	0.933524	0.922398	0.937276	0.932248	0.941113	0.950274	1	0.786913	1	0.965129	0.984849	0.948297	0.908467	0.988647	0.839546	0.679674	0.732281	0.729958	0.664398	0.766543	0.870415	0.882235	0.872884	0.886072	0.91832
3.42714	0.888211	0.957081	0.978393	0.906251	1	0.917165	0.993388	0.636311	0.973499	0.955105	1	0.963003	0.72616	0.754401	0.603128	0.986565	1	0.948489	1	0.991368	0.853031	0.870201	0.901099	0.812077	0.933245	1	0.965358	1	1	1
3.65561	0.863418	0.942537	1	0.745526	0.96906	0.7808	1	0.238241	0.829242	0.879342	0.946774	0.639547	0.523591	0.35016	0.280115	0.857245	0.865173	0.899325	0.932401	1	1	0.871342	1	1	1	0.838145	0.774439	0.957557	0.838388	0.902209
3.88408	0.734287	0.854375	0.888359	0.488359	0.847928	0.470339	0.798203	0.0626681	0.616297	0.621792	0.749151	0.262176	0.249972	0.130576	0.146995	0.556028	0.570138	0.67939	0.775495	0.667022	0.850461	0.533735	0.764934	0.946827	0.847214	0.387731	0.416866	0.723361	0.500861	0.600167
4.11256	0.523775	0.630847	0.71918	0.253368	0.6548	0.176942	0.504602	0.0373746	0.36401	0.313654	0.418422	0.0752993	0.0766376	0.0638107	0.0545266	0.250318	0.275139	0.376837	0.498191	0.343114	0.440569	0.224285	0.362028	0.490315	0.506155	0.129921	0.168113	0.394161	0.256136	0.286814
4.34104	0.287079	0.384007	0.517761	0.10403	0.379656	0.0471142	0.263514	0.0249243	0.186034	0.10969	0.185742	0.0292808	0.020645	0.0458802	0.00682545	0.0845749	0.114695	0.139633	0.24059	0.17484	0.156432	0.0808997	0.136541	0.154562	0.220409	0.0399486	0.0702244	0.167338	0.141602	0.118974
4.56952	0.118835	0.1859	0.338263	0.0461302	0.164515	0.0232945	0.165068	0.0355473	0.0795241	0.0349296	0.0938617	0.013597	0.00690476	0.0254569	0.00753569	0.0395889	0.0418571	0.0211226	0.0868109	0.149672	0.0457479	0.0363553	0.0661397	0.0565716	0.0810323	0.0138044	0.0364258	0.0654952	0.0714732	0.0484088
4.79799	0.0387907	0.0542501	0.20245	0.0213372	0.0537492	0.00727426	0.101113	0.0353452	0.0277441	0	0.0662552	0.00774335	0.00417224	0.00561111	0.00930962	0.0358455	0.0126798	0	0.0235892	0.174832	0.012278	0.0173674	0.0526314	0.0330875	0.0232434	0	0.0303362	0.0183693	0.0326798	0.0233377
5.02646	0.0144794	0	0.100919	0	0.00420486	0.00607758	0.0280461	0.0260336	0.0277464	0.000306916	0.0384683	0	0	0.0219151	0	0.0346061	0	0.00274701	0.00807876	0.134489	0	0.00544754	0.0615655	0.0271987	0	0.00653912	0.0332018	0	0.0045069	0.00897708
