# Supplementary material for: Condensates of synaptic vesicles and synapsin-1 mediate actin sequestering and polymerization
Source: EMBO J. 2025 Aug 14;44(18):5112–48. doi: 10.1038/s44318-025-00516-y (PMC12436662; doi:10.1038/s44318-025-00516-y)
Supplement: Supplementary file 9 — Source data Fig. 3 [file 44318_2025_516_MOESM9_ESM.zip]

Archive with 22 entries (18 files):
- Figure 3/
- __MACOSX/._Figure 3
- Figure 3/.DS_Store
- __MACOSX/Figure 3/._.DS_Store
- Figure 3/Panel B/
- __MACOSX/Figure 3/._Panel B
- Figure 3/Panel C/
- __MACOSX/Figure 3/._Panel C
- Figure 3/Panel A/
- __MACOSX/Figure 3/._Panel A
- Figure 3/Panel B/PKA_FIRE.tif
- __MACOSX/Figure 3/Panel B/._PKA_FIRE.tif
- Figure 3/Panel B/CamKII_FIRE.tif
- __MACOSX/Figure 3/Panel B/._CamKII_FIRE.tif
- Figure 3/Panel B/PKA-CaMKII_FIRE.tif
- __MACOSX/Figure 3/Panel B/._PKA-CaMKII_FIRE.tif
- Figure 3/Panel B/WT_FIRE.tif
- __MACOSX/Figure 3/Panel B/._WT_FIRE.tif
- Figure 3/Panel C/Sholl Analysis for phosphomimetics .xlsx
- __MACOSX/Figure 3/Panel C/._Sholl Analysis for phosphomimetics .xlsx
- Figure 3/Panel A/2025-03-12_Tromm_PyMol mmSynapsin 1 Phosphorylation sites.pse
- __MACOSX/Figure 3/Panel A/._2025-03-12_Tromm_PyMol mmSynapsin 1 Phosphorylation sites.pse
