# Supplementary material for: Condensates of synaptic vesicles and synapsin-1 mediate actin sequestering and polymerization
Source: EMBO J. 2025 Aug 14;44(18):5112–48. doi: 10.1038/s44318-025-00516-y (PMC12436662; doi:10.1038/s44318-025-00516-y)
Supplement: Supplementary file 9 — Source data Fig. 3 [file 44318_2025_516_MOESM9_ESM.zip › Figure 3/Panel C/Sholl Analysis for phosphomimetics .xlsx]

## Sheet: Fig. 3c - Sholl data
Data for the number of sholl intersections
distance in micrometers	Condition: Syn1
0.5	19	8	19	12	12	19	26	21	15	9	20	21	16	19	30	21	17	19	22	20	31	21	12	15	21	19	18	12	18	17	20	15	19	23	22	19	17	6	12	21	16	12	22	22	19	21	21	14	17
1	19	8	19	12	12	20	26	21	15	9	20	20	16	19	30	21	17	19	22	20	31	21	12	15	21	21	19	12	18	17	20	15	19	23	22	19	17	6	12	21	16	12	22	22	19	21	21	14	17
1.5	19	8	19	12	12	20	26	21	15	9	20	20	16	19	30	21	17	19	22	20	31	21	12	15	21	19	19	12	18	17	20	15	19	23	22	19	17	6	12	21	16	12	22	22	19	21	21	14	19
2	19	7	19	12	12	20	26	21	15	9	20	20	18	18	30	20	17	19	22	20	31	21	12	15	21	23	19	12	18	17	20	15	19	23	22	19	17	6	12	21	17	12	22	22	19	21	21	14	17
2.5	19	7	19	12	10	20	26	21	15	8	20	20	16	17	30	20	16	18	22	20	31	21	12	13	18	17	19	12	18	19	20	14	19	23	24	19	15	4	12	20	16	11	22	24	19	21	21	14	17
3	19	6	19	12	5	20	26	21	15	6	20	16	16	14	28	17	16	18	22	20	31	21	12	9	17	15	19	8	17	16	20	14	17	23	22	19	15	4	12	19	8	8	21	22	19	21	21	14	17
3.5	19	3	18	11	3	20	25	21	14	2	18	14	12	12	24	13	15	17	21	20	30	21	12	6	16	11	19	7	14	15	16	10	12	23	22	19	13	3	12	14	5	4	15	22	19	20	19	14	17
4	9	1	18	11	1	20	25	19	13	1	15	5	10	6	19	12	11	17	21	20	29	18	11	2	14	5	16	7	11	14	13	8	9	23	22	17	11	2	8	10	4	3	13	22	17	19	17	14	16
4.5	5		18	7	1	20	23	17	11	1	9	1	6	5	14	7	7	14	21	20	31	14	10		10	3	14	4	7	14	10	8	4	22	22	13	11		5	7	4	2	9	22	13	14	17	13	12
5			16	5		19	19	17	9		6		5	3	5	5	5	13	14	19	21	7	9		4	2	9	3	7	13	6	4	3	21	20	8	9		4	6	2	2	6	20	8	11	15	11	10
5.5			12	2		14	14	14	7		4		3	1	2	2	2	10	11	22	17	2	8		2	1	5	2	5	11	4	1	1	17	17	5	5		3	5	1	2	6	17	5	9	14	11	6
6			9	2		11	10	8	4		2		3				2	7	8	13	8	1	6		1		4	1	3	9	2	1		16	14	4	4		3	2	1	1	1	14	4	2	10	10	2
6.5			6	1		9	8	5			1		1				1	5	4	8	6	1	4		1		3	1	3	8	1	1		15	9		1		2	1		1	1	9			9	6
7			4	1		6	6	2			1							2	1	2	1	1	2					1	2	8				6	7		1		2	1				7			8	4
7.5			2			5	4	1			1							2		1	1		2					1	1	2				5	5				2					5			7	2
8			1			1	4				1							2			1		1							1				1	1				1					1			4	2
8.5			1				2											1												1				1	1				1					1			1	1
9			1				2											1																1	1									1
9.5							1																											1
10							1																											1
10.5							1
11
11.5
12
distance in micrometers	Condition: Syn1-PKA
0.5	18	14	15	11	5	8	7	13	10	11	8	16	3	11	4	17	19	12	10	9	18	14	12	5	19	20	13	16	11	12	14	13	14	14	14	12	14	13	19	12	11	9	10	9	10	12	17	21	16
1	18	14	15	11	5	8	7	13	10	11	8	16	3	11	4	17	19	12	11	9	17	14	12	5	19	20	13	13	13	12	14	13	14	14	15	11	16	13	19	12	11	11	10	9	10	11	16	18	17
1.5	18	14	15	11	5	8	7	13	10	11	8	16	3	11	4	17	19	12	11	9	17	14	12	5	19	20	13	13	13	12	14	13	14	14	15	11	15	13	19	12	11	11	10	9	10	11	16	17	17
2	18	14	15	11	5	8	7	13	10	11	8	16	3	11	4	17	19	12	11	9	17	14	12	5	19	20	13	13	13	12	14	13	14	14	15	11	15	13	19	12	11	11	10	9	10	11	16	17	17
2.5	18	14	15	11	5	8	7	13	10	11	7	16	3	11	4	17	19	12	11	9	17	14	12	5	19	20	13	13	13	12	14	13	14	14	15	11	15	13	19	12	11	11	10	9	10	11	16	17	17
3	18	14	15	11	3	8	7	13	8	11	6	16	3	11	4	17	19	12	11	9	17	14	12	5	19	20	13	13	13	12	14	13	14	14	15	11	15	13	19	12	11	11	10	9	10	11	16	17	17
3.5	17	12	15	10	1	6	5	13	8	11	4	16	3	11	4	16	19	9	11	9	17	13	12	4	19	20	13	13	13	12	14	13	14	14	15	11	15	13	19	12	11	11	10	9	10	10	16	17	16
4	17	12	15	6		5	4	13	4	10	2	16	2	11	4	14	19	8	11	8	16	12	12	3	19	20	13	13	13	12	14	12	13	13	15	11	15	12	18	12	11	10	10	9	10	9	16	17	16
4.5	17	9	15	3		3	3	12	1	8	2	15	1	9	4	13	19	4	7	7	15	10	11	3	19	20	13	15	13	12	14	11	12	13	15	10	14	12	18	12	11	7	10	9	9	9	16	16	16
5	12	6	14			1	1	8		4	2	8	1	8	4	12	17		5	7	15	8	9	1	19	20	13	13	13	12	14	9	9	10	15	10	14	12	16	10	11	1	9	7	11	7	16	13	12
5.5	8	3	13			1		6		3	1	3	1	7	3	11	12		4	3	14	7	7	1	16	18	13	13	10	12	14	8	6	7	14	8	13	10	14	9	10		6	5	7	7	13	13	9
6	3		12					5		1		2	1	5	2	8	3		2	3	12	5	7		11	17	13	13	9	11	14	2	4	3	10	7	11	8	14	7	9		6	4	5	4	8	10	2
6.5	1		6					2		1		2		2	1	6			2	3	9	3	4		2	12	11	12	6	8	9	2	2	3	9	5	12	6	12	6	9		6	3	2	2	4	7	1
7			4					2								4				2	7	2	1			7	10	11	3	6	8	2	1	2	5	3	5	2	9	4	9		4	3	2	2	1	2
7.5			2													1				1	4	1	1			6	5	9	3	6	4			2	5	2	3		7	3	7		4	2	1	1
8																					3		1			2	5	7	1	5	4			2	3		2		6	2	6		3	1
8.5																					1		1				5	4	1	3	2			1	2		1		5		5		1	1
9																							1				2	4	1	1	2								3		3		1	1
9.5																												1		1	1
10																														1
10.5
11
11.5
12
distance in micrometers	Condition: Syn1-CamKII
0.5	6	3	2	5	2	2	5	5	5	6	3	4	7	2	2	3	3	2	2	2	3	3	2	2	5	3	3	2	3	6	3	2	3	3	3	2	4	3	3	6	4	3	3	3	3	3	5	4	6
1	6	3	2	5	2	2	5	5	5	6	3	4	8	2	2	3	3	2	2	2	3	3	2	2	5	3	3	2	3	6	3	2	3	3	3	2	4	3	3	6	4	3	3	3	3	4	5	4	6
1.5	6	3	2	5	2	2	3	3	5	6	3	4	8	2	2	3	2	2	2	2	3	2	2	2	5	3	3	2	3	5	3	2	3	3	3	2	4	3	3	6	4	3	3	3	3	4	5	4	8
2	6	3	2	5	2	2	2	2	3	6	1	4	8	2	2	1	2	2	2	2	3	2	2	2	5	3	3	2	3	4	3	2	3	3	3	2	4	3	3	6	4	3	3	3	3	4	5	4	5
2.5	6	2	1	4	2	1	1	1	1	4		4	8	2	2		1	2	1	2		2	2	2	5	2	2	2	3	2	3	2	3	3	2	2	4	2	3	6	3	3	3	3	3	4	5	4	5
3	5	2		4	2					1		2	6	1	2			1		2		1	2	2	4	1	2	2	3		3	2	3	3	2	2	2	2	3	6	2	2	3	2	2	4	3	4	4
3.5	3	1		3	1								4		2			1		2		1	2	2	3	1	1	2	2		3	1	3	2	2	1	2	2	2	6	1	2	3	2	1	4	2	3	1
4	1			3									3		1			1		1			2	2	2	1		1	1		1		3	1		1	2	2		6		1	2	2	1	3		2
4.5				1									1										2	2		1		1					1	1			2	1		6			2	2	1	3		2
5																							2											1			1			5			2	2	1	1		1
5.5																							2																	5			1	1
6
6.5
7
7.5
8
8.5
9
9.5
10
10.5
11
11.5
12
distance in micrometers	Condition: Syn1-PKA-CamKII
0.5	5	3	7	3	3	2	3	3	3	5	2	3	3	2	6	2	3	2	3	2	4	2	2	5	2	4	3	4	3	6	6	4	4	5	5	3	6	9	3	5	5	5	5	6	2	2	2	4	5
1	5	3	7	3	3	2	3	3	3	5	2	3	3	2	6	2	3	2	3	2	5	2	2	5	2	4	3	4	3	6	6	4	4	5	5	3	6	8	3	4	4	5	5	5	2	3	2	4	5
1.5	5	3	6	3	3	2	3	3	3	5	2	3	3	2	6	2	3	2	3	2	5	2	2	5	2	4	3	4	3	6	6	4	4	5	5	3	6	8	3	4	4	5	5	5	2	3	2	4	5
2	4	3	6	3	3	2	3	3	3	5	2	3	3	2	6	2	3	2	3	2	5	2	2	4	1	4	3	4	3	6	6	4	4	5	5	3	6	8	3	4	4	5	7	5	2	3	2	4	5
2.5	4	3	6	3	3	2	3	3	3	5	2	3	3	2	6	2	3	2	3	2	5	2	2	4	1	4	3	4	3	5	5	4	4	5	5	2	6	8	3	4	4	5	5	5	2	3	2	4	5
3	4	3	6	3	3	2	3	3	3	5	2	3	3	2	6	2	1	2	3	2	5	2	2	1		3	3	4	2	3	5	4	4	5	5	2	5	8	3	4	4	5	5	5	2	3	2	4	5
3.5	3	3	6	3	3	2	3	3	3	3	2	3	3	2	4	2	1	1	3	2	5	1	2	1		3	3	4	2	2	5	4	4	5	5	2	5	8	2	2	2	4	5	5	2	3	2	4	5
4	3	1	6	3	3	2	3	3		3	2	3	1	1	3	2	1	1	3	2	5	1	2			3	3	3	1	2	4	4	1	5	4	2	5	8	2	1	1	2	4	4	1	3	2	2	5
4.5	3	1	6	3	2	1	2	1		2	1	3	1	1	2	2		1	3	2	2	1	1			2		1	1	1	4	4		5		1	3	7	1				4	4	1	3	2	2	4
5	3		6	2	1	1	1			2	1	2		1	1	2		1	3	2	2					1		1			3	4		3		1	3	6	1				4	3	1	2	1	2	2
5.5	3		5	2		1				2	1	2		1	1	1			3	2	2					1					3	2		3			3	5	1				4	3		1		2	2
6	2		5	2		1				1	1				1				3	2	2										1	2		3			1	4					2	1				2	2
6.5			4			1				1	1								3	1	2										1	2		3			1	2					1	1				2	1
7			3							1	1								2	1	1											1		2				1					1	1				2	1
7.5			3								1								1	1	1											1											1	1				1	1
8			3								1								1													1											1	1				1	1
8.5			2																1													1											1	1					1
9			2																1																									1
9.5			1																1																									1
10			1
10.5
11
11.5
12
[truncated: 186 more columns]

## Sheet: Fig3c-statistical test results
Statistical test results for the sholl data in Fig. 3c
Condition	significance
conditionCamKII	1
conditionPKA	1
conditionPKA+CamKII	1
radius0.5:conditionCamKII	1.86972e-149	***
radius1:conditionCamKII	3.07401e-149	***
radius1.5:conditionCamKII	7.28792e-152	***
radius2:conditionCamKII	6.96627e-162	***
radius2.5:conditionCamKII	4.95311e-182	***
radius3:conditionCamKII	3.63854e-193	***
radius3.5:conditionCamKII	9.29866e-197	***
radius4:conditionCamKII	1.38644e-175	***
radius4.5:conditionCamKII	1.47606e-134	***
radius5:conditionCamKII	5.10711e-90	***
radius5.5:conditionCamKII	9.642e-53	***
radius6:conditionCamKII	1.83188e-27	***
radius6.5:conditionCamKII	8.13758e-13	***
radius7:conditionCamKII	2.41163e-05	***
radius7.5:conditionCamKII	0.0185148	*
radius8:conditionCamKII	0.32377
radius8.5:conditionCamKII	0.711056
radius9:conditionCamKII	0.98604
radius9.5:conditionCamKII	1
radius10:conditionCamKII	1
radius10.5:conditionCamKII	1
radius11:conditionCamKII	1
radius11.5:conditionCamKII	1
radius0.5:conditionPKA	3.1136e-55	***
radius1:conditionPKA	1.68978e-54	***
radius1.5:conditionPKA	1.32226e-55	***
radius2:conditionPKA	1.02735e-57	***
radius2.5:conditionPKA	1.29502e-63	***
radius3:conditionPKA	2.18553e-70	***
radius3.5:conditionPKA	8.85102e-74	***
radius4:conditionPKA	1.88537e-65	***
radius4.5:conditionPKA	2.81659e-46	***
radius5:conditionPKA	2.73333e-29	***
radius5.5:conditionPKA	3.28611e-16	***
radius6:conditionPKA	2.93947e-08	***
radius6.5:conditionPKA	0.00029704	***
radius7:conditionPKA	0.0473617	*
radius7.5:conditionPKA	0.333479
radius8:conditionPKA	0.904519
radius8.5:conditionPKA	1
radius9:conditionPKA	1
radius9.5:conditionPKA	1
radius10:conditionPKA	1
radius10.5:conditionPKA	1
radius11:conditionPKA	1
radius11.5:conditionPKA	1
radius0.5:conditionPKA+CamKII	2.74485e-137	***
radius1:conditionPKA+CamKII	1.5031e-138	***
radius1.5:conditionPKA+CamKII	4.66188e-139	***
radius2:conditionPKA+CamKII	1.61105e-140	***
radius2.5:conditionPKA+CamKII	7.71641e-143	***
radius3:conditionPKA+CamKII	3.94827e-140	***
radius3.5:conditionPKA+CamKII	8.7411e-129	***
radius4:conditionPKA+CamKII	7.88141e-110	***
radius4.5:conditionPKA+CamKII	3.83106e-82	***
radius5:conditionPKA+CamKII	3.75927e-53	***
radius5.5:conditionPKA+CamKII	1.98317e-29	***
radius6:conditionPKA+CamKII	1.6176e-15	***
radius6.5:conditionPKA+CamKII	1.7643e-07	***
radius7:conditionPKA+CamKII	0.00244324	**
radius7.5:conditionPKA+CamKII	0.107663
radius8:conditionPKA+CamKII	0.641331
radius8.5:conditionPKA+CamKII	0.946035
radius9:conditionPKA+CamKII	1
radius9.5:conditionPKA+CamKII	1
radius10:conditionPKA+CamKII	1
radius10.5:conditionPKA+CamKII	1
radius11:conditionPKA+CamKII	1
radius11.5:conditionPKA+CamKII	1
