# Supplementary material for: Condensates of synaptic vesicles and synapsin-1 mediate actin sequestering and polymerization
Source: EMBO J. 2025 Aug 14;44(18):5112–48. doi: 10.1038/s44318-025-00516-y (PMC12436662; doi:10.1038/s44318-025-00516-y)
Supplement: Supplementary file 10 — Source data Fig. 4 [file 44318_2025_516_MOESM10_ESM.zip]

Archive with 70 entries (61 files):
- Figure 4/
- __MACOSX/._Figure 4
- Figure 4/.DS_Store
- __MACOSX/Figure 4/._.DS_Store
- Figure 4/Panel E/
- __MACOSX/Figure 4/._Panel E
- Figure 4/Panel D/
- __MACOSX/Figure 4/._Panel D
- Figure 4/Panel F/
- __MACOSX/Figure 4/._Panel F
- Figure 4/Panel A/
- __MACOSX/Figure 4/._Panel A
- Figure 4/Panel E/Prep 1A 40x NA 5.2 Z-Stack 1 Slice 12 Phalloidin.tif
- __MACOSX/Figure 4/Panel E/._Prep 1A 40x NA 5.2 Z-Stack 1 Slice 12 Phalloidin.tif
- Figure 4/Panel E/Composite.tif
- __MACOSX/Figure 4/Panel E/._Composite.tif
- Figure 4/Panel E/Prep 1A 40x NA 5.2 Z-Stack 1 Slice 12 SV2.tif
- __MACOSX/Figure 4/Panel E/._Prep 1A 40x NA 5.2 Z-Stack 1 Slice 12 SV2.tif
- Figure 4/Panel E/Prep 1A 40x NA 5.2 Z-Stack 1 Slice 12 Synapsin.tif
- __MACOSX/Figure 4/Panel E/._Prep 1A 40x NA 5.2 Z-Stack 1 Slice 12 Synapsin.tif
- Figure 4/Panel D/.DS_Store
- __MACOSX/Figure 4/Panel D/._.DS_Store
- Figure 4/Panel D/MAGNIFIED/
- __MACOSX/Figure 4/Panel D/._MAGNIFIED
- Figure 4/Panel D/Merge.tif
- __MACOSX/Figure 4/Panel D/._Merge.tif
- Figure 4/Panel F/Individual synapse showing aster structures_Increased contrast.tif
- __MACOSX/Figure 4/Panel F/._Individual synapse showing aster structures_Increased contrast.tif
- Figure 4/Panel F/Individual synapse showing aster structures.tif
- __MACOSX/Figure 4/Panel F/._Individual synapse showing aster structures.tif
- Figure 4/Panel A/After Polymerization_35 min/
- __MACOSX/Figure 4/Panel A/._After Polymerization_35 min
- Figure 4/Panel A/.DS_Store
- __MACOSX/Figure 4/Panel A/._.DS_Store
- Figure 4/Panel A/Before Polymerization_0 min/
- __MACOSX/Figure 4/Panel A/._Before Polymerization_0 min
- Figure 4/Panel D/MAGNIFIED/Merge_Zoom 2.tif
- __MACOSX/Figure 4/Panel D/MAGNIFIED/._Merge_Zoom 2.tif
- Figure 4/Panel D/MAGNIFIED/C1-Merge_Zoom 2_ACTIN_GREEN.tif
- __MACOSX/Figure 4/Panel D/MAGNIFIED/._C1-Merge_Zoom 2_ACTIN_GREEN.tif
- Figure 4/Panel D/MAGNIFIED/C2-Merge_Zoom 2_SYN1_MAGENTA.tif
- __MACOSX/Figure 4/Panel D/MAGNIFIED/._C2-Merge_Zoom 2_SYN1_MAGENTA.tif
- Figure 4/Panel A/After Polymerization_35 min/SYN_SVS_actin_005_good image_ROTATED_CUTOUT.tif
- __MACOSX/Figure 4/Panel A/After Polymerization_35 min/._SYN_SVS_actin_005_good image_ROTATED_CUTOUT.tif
- Figure 4/Panel A/After Polymerization_35 min/C2-SYN_SVS_actin_005_good image_ROTATED_CUTOUT_SVs_ORANGE.tif
- __MACOSX/Figure 4/Panel A/After Polymerization_35 min/._C2-SYN_SVS_actin_005_good image_ROTATED_CUTOUT_SVs_ORANGE.tif
- Figure 4/Panel A/After Polymerization_35 min/.DS_Store
- __MACOSX/Figure 4/Panel A/After Polymerization_35 min/._.DS_Store
- Figure 4/Panel A/After Polymerization_35 min/MAGNIFIED/
- __MACOSX/Figure 4/Panel A/After Polymerization_35 min/._MAGNIFIED
- Figure 4/Panel A/After Polymerization_35 min/C1-SYN_SVS_actin_005_good image_ROTATED_CUTOUT_SYN1_MAGENTA.tif
- __MACOSX/Figure 4/Panel A/After Polymerization_35 min/._C1-SYN_SVS_actin_005_good image_ROTATED_CUTOUT_SYN1_MAGENTA.tif
- Figure 4/Panel A/After Polymerization_35 min/C3-SYN_SVS_actin_005_good image_ROTATED_CUTOUT_ACTIN_GREEN.tif
- __MACOSX/Figure 4/Panel A/After Polymerization_35 min/._C3-SYN_SVS_actin_005_good image_ROTATED_CUTOUT_ACTIN_GREEN.tif
- Figure 4/Panel A/Before Polymerization_0 min/Merged_all channels.tif
- __MACOSX/Figure 4/Panel A/Before Polymerization_0 min/._Merged_all channels.tif
- Figure 4/Panel A/Before Polymerization_0 min/C1-Composite_ROTATED_CUTOUT_SVs_ORANGE.tif
- __MACOSX/Figure 4/Panel A/Before Polymerization_0 min/._C1-Composite_ROTATED_CUTOUT_SVs_ORANGE.tif
- Figure 4/Panel A/Before Polymerization_0 min/C3-Composite_ROTATED_CUTOUT_SYN1_MAGENTA.tif
- __MACOSX/Figure 4/Panel A/Before Polymerization_0 min/._C3-Composite_ROTATED_CUTOUT_SYN1_MAGENTA.tif
- Figure 4/Panel A/Before Polymerization_0 min/C2-Composite_ROTATED_CUTOUT_ACTIN_GREEN.tif
- __MACOSX/Figure 4/Panel A/Before Polymerization_0 min/._C2-Composite_ROTATED_CUTOUT_ACTIN_GREEN.tif
- Figure 4/Panel A/After Polymerization_35 min/MAGNIFIED/C3-SYN_SVS_actin_005_good image_ROTATED_CUTOUT_ZOOM_ACTIN_GREEN.tif
- __MACOSX/Figure 4/Panel A/After Polymerization_35 min/MAGNIFIED/._C3-SYN_SVS_actin_005_good image_ROTATED_CUTOUT_ZOOM_ACTIN_GREEN.tif
- Figure 4/Panel A/After Polymerization_35 min/MAGNIFIED/SYN_SVS_actin_005_good image_ROTATED_CUTOUT_ZOOM.tif
- __MACOSX/Figure 4/Panel A/After Polymerization_35 min/MAGNIFIED/._SYN_SVS_actin_005_good image_ROTATED_CUTOUT_ZOOM.tif
- Figure 4/Panel A/After Polymerization_35 min/MAGNIFIED/C2-SYN_SVS_actin_005_good image_ROTATED_CUTOUT_ZOOM_SVs_ORANGE.tif
- __MACOSX/Figure 4/Panel A/After Polymerization_35 min/MAGNIFIED/._C2-SYN_SVS_actin_005_good image_ROTATED_CUTOUT_ZOOM_SVs_ORANGE.tif
- Figure 4/Panel A/After Polymerization_35 min/MAGNIFIED/C1-SYN_SVS_actin_005_good image_ROTATED_CUTOUT_ZOOM_SYN1_MAGENTA.tif
- __MACOSX/Figure 4/Panel A/After Polymerization_35 min/MAGNIFIED/._C1-SYN_SVS_actin_005_good image_ROTATED_CUTOUT_ZOOM_SYN1_MAGENTA.tif
