# Supplementary material for: Condensates of synaptic vesicles and synapsin-1 mediate actin sequestering and polymerization
Source: EMBO J. 2025 Aug 14;44(18):5112–48. doi: 10.1038/s44318-025-00516-y (PMC12436662; doi:10.1038/s44318-025-00516-y)
Supplement: Supplementary file 11 — Source data Fig. 5 [file 44318_2025_516_MOESM11_ESM.zip]

Archive with 108 entries (89 files):
- Figure 5/
- __MACOSX/._Figure 5
- Figure 5/.DS_Store
- __MACOSX/Figure 5/._.DS_Store
- Figure 5/Panel B/
- __MACOSX/Figure 5/._Panel B
- Figure 5/Panel D/
- __MACOSX/Figure 5/._Panel D
- Figure 5/Panel F/
- __MACOSX/Figure 5/._Panel F
- Figure 5/Panel H/
- __MACOSX/Figure 5/._Panel H
- Figure 5/Panel I/
- __MACOSX/Figure 5/._Panel I
- Figure 5/Panel G/
- __MACOSX/Figure 5/._Panel G
- Figure 5/Panel B/2 min/
- __MACOSX/Figure 5/Panel B/._2 min
- Figure 5/Panel B/.DS_Store
- __MACOSX/Figure 5/Panel B/._.DS_Store
- Figure 5/Panel B/0 min/
- __MACOSX/Figure 5/Panel B/._0 min
- Figure 5/Panel B/30 min/
- __MACOSX/Figure 5/Panel B/._30 min
- Figure 5/Panel B/15 min/
- __MACOSX/Figure 5/Panel B/._15 min
- Figure 5/Panel D/.DS_Store
- __MACOSX/Figure 5/Panel D/._.DS_Store
- Figure 5/Panel D/0 min/
- __MACOSX/Figure 5/Panel D/._0 min
- Figure 5/Panel D/30 min/
- __MACOSX/Figure 5/Panel D/._30 min
- Figure 5/Panel D/15 min/
- __MACOSX/Figure 5/Panel D/._15 min
- Figure 5/Panel D/Before Lat A/
- __MACOSX/Figure 5/Panel D/._Before Lat A
- Figure 5/Panel F/.DS_Store
- __MACOSX/Figure 5/Panel F/._.DS_Store
- Figure 5/Panel F/Lat A/
- __MACOSX/Figure 5/Panel F/._Lat A
- Figure 5/Panel F/Control/
- __MACOSX/Figure 5/Panel F/._Control
- Figure 5/Panel H/Density of presynaptic actin assemblies.xlsx
- __MACOSX/Figure 5/Panel H/._Density of presynaptic actin assemblies.xlsx
- Figure 5/Panel I/Density of presynaptic actin assemblies.xlsx
- __MACOSX/Figure 5/Panel I/._Density of presynaptic actin assemblies.xlsx
- Figure 5/Panel G/.DS_Store
- __MACOSX/Figure 5/Panel G/._.DS_Store
- Figure 5/Panel G/Lat A/
- __MACOSX/Figure 5/Panel G/._Lat A
- Figure 5/Panel G/Control/
- __MACOSX/Figure 5/Panel G/._Control
- Figure 5/Panel B/2 min/C2-Syn1 at 2 min.tif
- __MACOSX/Figure 5/Panel B/2 min/._C2-Syn1 at 2 min.tif
- Figure 5/Panel B/2 min/C1-Actin at 2 min.tif
- __MACOSX/Figure 5/Panel B/2 min/._C1-Actin at 2 min.tif
- Figure 5/Panel B/0 min/Synapsin 1 at 0 min.tif
- __MACOSX/Figure 5/Panel B/0 min/._Synapsin 1 at 0 min.tif
- Figure 5/Panel B/0 min/Actin at 0 min.tif
- __MACOSX/Figure 5/Panel B/0 min/._Actin at 0 min.tif
- Figure 5/Panel B/30 min/C2-Syn1 at 30 min.tif
- __MACOSX/Figure 5/Panel B/30 min/._C2-Syn1 at 30 min.tif
- Figure 5/Panel B/30 min/C1-Actin at 30 min.tif
- __MACOSX/Figure 5/Panel B/30 min/._C1-Actin at 30 min.tif
- Figure 5/Panel B/15 min/C1-Actin at 15 min.tif
- __MACOSX/Figure 5/Panel B/15 min/._C1-Actin at 15 min.tif
- Figure 5/Panel B/15 min/C2-Syn1 at 15 min.tif
- __MACOSX/Figure 5/Panel B/15 min/._C2-Syn1 at 15 min.tif
- Figure 5/Panel D/0 min/C2-Syn1 at 0 min_FIRE.tif
- __MACOSX/Figure 5/Panel D/0 min/._C2-Syn1 at 0 min_FIRE.tif
- Figure 5/Panel D/0 min/C2-Syn1 at 0 min_Magenta.tif
- __MACOSX/Figure 5/Panel D/0 min/._C2-Syn1 at 0 min_Magenta.tif
- Figure 5/Panel D/0 min/C1-Actin at 0 min_Green.tif
- __MACOSX/Figure 5/Panel D/0 min/._C1-Actin at 0 min_Green.tif
- Figure 5/Panel D/30 min/C1-Actin at 30 min_Green.tif
- __MACOSX/Figure 5/Panel D/30 min/._C1-Actin at 30 min_Green.tif
- Figure 5/Panel D/30 min/C2-Syn1 at 30 min_Magenta.tif
- __MACOSX/Figure 5/Panel D/30 min/._C2-Syn1 at 30 min_Magenta.tif
- Figure 5/Panel D/30 min/C2-Syn1 at 30 min_FIRE.tif
- __MACOSX/Figure 5/Panel D/30 min/._C2-Syn1 at 30 min_FIRE.tif
- Figure 5/Panel D/15 min/C2-Syn1 at 15 min_Magenta.tif
- __MACOSX/Figure 5/Panel D/15 min/._C2-Syn1 at 15 min_Magenta.tif
- Figure 5/Panel D/15 min/C1-Actin at 15 min_Green.tif
- __MACOSX/Figure 5/Panel D/15 min/._C1-Actin at 15 min_Green.tif
- Figure 5/Panel D/15 min/C2-Syn1 at 15 min_FIRE.tif
- __MACOSX/Figure 5/Panel D/15 min/._C2-Syn1 at 15 min_FIRE.tif
- Figure 5/Panel D/Before Lat A/C2-Syn1 at before-Lat-A_FIRE.tif
- __MACOSX/Figure 5/Panel D/Before Lat A/._C2-Syn1 at before-Lat-A_FIRE.tif
- Figure 5/Panel D/Before Lat A/C1-Actin at before-Lat-A_Green.tif
- __MACOSX/Figure 5/Panel D/Before Lat A/._C1-Actin at before-Lat-A_Green.tif
- Figure 5/Panel D/Before Lat A/C2-Syn1 at before-Lat-A_Magenta.tif
- __MACOSX/Figure 5/Panel D/Before Lat A/._C2-Syn1 at before-Lat-A_Magenta.tif
- Figure 5/Panel F/Lat A/MAX_082524_Prep3A_LatA1+-PhalloidinA488_Axon2_Section002_ch00-z1-49.tif
- __MACOSX/Figure 5/Panel F/Lat A/._MAX_082524_Prep3A_LatA1+-PhalloidinA488_Axon2_Section002_ch00-z1-49.tif
- Figure 5/Panel F/Lat A/082524_Prep3A_LatA1+-PhalloidinA488_Axon2_Section002_ch00-z3-crop1.tif
- __MACOSX/Figure 5/Panel F/Lat A/._082524_Prep3A_LatA1+-PhalloidinA488_Axon2_Section002_ch00-z3-crop1.tif
- Figure 5/Panel F/Control/082424_Prep2A_0.03%DMSO-phalloidinA88_Axon2_Section-004_ch00-z5-crop1.tif
- __MACOSX/Figure 5/Panel F/Control/._082424_Prep2A_0.03%DMSO-phalloidinA88_Axon2_Section-004_ch00-z5-crop1.tif
- Figure 5/Panel F/Control/MAX_082424_Prep2A_0.03%DMSO-phalloidinA88_Axon2_Section-004_ch00-z3-21.tif
- __MACOSX/Figure 5/Panel F/Control/._MAX_082424_Prep2A_0.03%DMSO-phalloidinA88_Axon2_Section-004_ch00-z3-21.tif
- Figure 5/Panel G/Lat A/MAX_082524_Prep2C_phalloidinA488-LatA2+_Axon1_Section-003_ch00-z4-40.tif
- __MACOSX/Figure 5/Panel G/Lat A/._MAX_082524_Prep2C_phalloidinA488-LatA2+_Axon1_Section-003_ch00-z4-40.tif
- Figure 5/Panel G/Lat A/082524_Prep2C_phalloidinA488-LatA2+_Axon1_Section-003_ch00-z4-zcrop1.tif
- __MACOSX/Figure 5/Panel G/Lat A/._082524_Prep2C_phalloidinA488-LatA2+_Axon1_Section-003_ch00-z4-zcrop1.tif
- Figure 5/Panel G/Control/082424_Prep3A_phalloidinA488-0.03%DMSO_Axon1_Section-002_ch00-zcrop2.tif
- __MACOSX/Figure 5/Panel G/Control/._082424_Prep3A_phalloidinA488-0.03%DMSO_Axon1_Section-002_ch00-zcrop2.tif
- Figure 5/Panel G/Control/MAX_082424_Prep3A_phalloidinA488-0.03%DMSO_Axon1_Section-002_ch00-z1-64.tif
- __MACOSX/Figure 5/Panel G/Control/._MAX_082424_Prep3A_phalloidinA488-0.03%DMSO_Axon1_Section-002_ch00-z1-64.tif
