# Supplementary material for: Condensates of synaptic vesicles and synapsin-1 mediate actin sequestering and polymerization
Source: EMBO J. 2025 Aug 14;44(18):5112–48. doi: 10.1038/s44318-025-00516-y (PMC12436662; doi:10.1038/s44318-025-00516-y)
Supplement: Supplementary file 11 — Source data Fig. 5 [file 44318_2025_516_MOESM11_ESM.zip › Figure 5/Panel H/Density of presynaptic actin assemblies.xlsx]

## Sheet: Sheet1
Density of presynaptic actin assemblies (# Presynaptic actin assemblies/Axonal surface area (µm2))
DMSO Pretreated	LatA Pretreated
0.0101114	0
0.0023234	0.0004167
0.0104746	0.0001586
0.005896	0.0016723
0.0063549	0.0001345
0.0088085	0.0001368
0.0035158	0.000109
0.0016199	0
0.0025618	0
0.0051597	0
0.0026249	0.0002438
0.0035121	0.0001131
0.0033508	0.0013831
0.0026376	0.0001252
0.00421
