# Supplementary material for: Condensates of synaptic vesicles and synapsin-1 mediate actin sequestering and polymerization
Source: EMBO J. 2025 Aug 14;44(18):5112–48. doi: 10.1038/s44318-025-00516-y (PMC12436662; doi:10.1038/s44318-025-00516-y)
Supplement: Supplementary file 11 — Source data Fig. 5 [file 44318_2025_516_MOESM11_ESM.zip › Figure 5/Panel I/Density of presynaptic actin assemblies.xlsx]

## Sheet: Sheet1
Density of presynaptic actin assemblies (# Presynaptic actin assemblies/Axonal surface area (µm2))
DMSO Posttreated	Lat A Posttreated
0.0129362	0.014343
0.0111441	0.005594
0.0130136	0.0054
0.00871263	0.0060643
0.0129239	0.0046289
0.0112392	0.0036116
0.00907237	0.0171944
0.00673091	0.0140944
0.00694791	0.0205026
0.0101268	0.0148628
0.00759318	0.0074038
0.00363005	0.0079689
0.00552415	0.017665
0.0157737	0.0155043
0.0128206	0.0173909
0.0145866	0.0081025
	0.0089925
	0.0115395
