# Supplementary material for: Condensates of synaptic vesicles and synapsin-1 mediate actin sequestering and polymerization
Source: EMBO J. 2025 Aug 14;44(18):5112–48. doi: 10.1038/s44318-025-00516-y (PMC12436662; doi:10.1038/s44318-025-00516-y)
Supplement: Supplementary file 12 — Source data Fig. 6 [file 44318_2025_516_MOESM12_ESM.zip]

Archive with 54 entries (47 files):
- Figure 6/
- __MACOSX/._Figure 6
- Figure 6/.DS_Store
- __MACOSX/Figure 6/._.DS_Store
- Figure 6/Panel B/
- __MACOSX/Figure 6/._Panel B
- Figure 6/Panel C/
- __MACOSX/Figure 6/._Panel C
- Figure 6/Panel F/
- __MACOSX/Figure 6/._Panel F
- Figure 6/Panel A/
- __MACOSX/Figure 6/._Panel A
- Figure 6/Panel H/
- __MACOSX/Figure 6/._Panel H
- Figure 6/Panel I/
- __MACOSX/Figure 6/._Panel I
- Figure 6/Panel B/Network_Actin (MaxZProj)_Cutout.tif
- __MACOSX/Figure 6/Panel B/._Network_Actin (MaxZProj)_Cutout.tif
- Figure 6/Panel C/Interconnected Condensates Network.png
- __MACOSX/Figure 6/Panel C/._Interconnected Condensates Network.png
- Figure 6/Panel C/Skeletonized Actin Fibrils.png
- __MACOSX/Figure 6/Panel C/._Skeletonized Actin Fibrils.png
- Figure 6/Panel F/ZMAX_Crop_Actin.tiff
- __MACOSX/Figure 6/Panel F/._ZMAX_Crop_Actin.tiff
- Figure 6/Panel F/ZMAX_Crop_GUV.tiff
- __MACOSX/Figure 6/Panel F/._ZMAX_Crop_GUV.tiff
- Figure 6/Panel F/ZMAX_Crop_Synapsin1.tiff
- __MACOSX/Figure 6/Panel F/._ZMAX_Crop_Synapsin1.tiff
- Figure 6/Panel F/ZMAX_Crop_Composite.tif
- __MACOSX/Figure 6/Panel F/._ZMAX_Crop_Composite.tif
- Figure 6/Panel A/Network_Actin (MaxZProj).tiff
- __MACOSX/Figure 6/Panel A/._Network_Actin (MaxZProj).tiff
- Figure 6/Panel H/Before Hxd_Synapsin1_Crop.tif
- __MACOSX/Figure 6/Panel H/._Before Hxd_Synapsin1_Crop.tif
- Figure 6/Panel H/Before Hxd_Composite.tif
- __MACOSX/Figure 6/Panel H/._Before Hxd_Composite.tif
- Figure 6/Panel H/Before Hxd_Actin_Crop.tif
- __MACOSX/Figure 6/Panel H/._Before Hxd_Actin_Crop.tif
- Figure 6/Panel H/After Hxd_Synapsin1_Crop.tif
- __MACOSX/Figure 6/Panel H/._After Hxd_Synapsin1_Crop.tif
- Figure 6/Panel H/After Hxd_Actin_Crop.tif
- __MACOSX/Figure 6/Panel H/._After Hxd_Actin_Crop.tif
- Figure 6/Panel H/After Hxd_Composite.tif
- __MACOSX/Figure 6/Panel H/._After Hxd_Composite.tif
- Figure 6/Panel H/Before Hxd_Actin.tif
- __MACOSX/Figure 6/Panel H/._Before Hxd_Actin.tif
- Figure 6/Panel H/Before Hxd_Synapsin1.tif
- __MACOSX/Figure 6/Panel H/._Before Hxd_Synapsin1.tif
- Figure 6/Panel H/After Hxd_Actin.tif
- __MACOSX/Figure 6/Panel H/._After Hxd_Actin.tif
- Figure 6/Panel H/After Hxd_Synapsin.tif
- __MACOSX/Figure 6/Panel H/._After Hxd_Synapsin.tif
- Figure 6/Panel I/Hexanediol quantifications.xlsx
- __MACOSX/Figure 6/Panel I/._Hexanediol quantifications.xlsx
