# Supplementary material for: Condensates of synaptic vesicles and synapsin-1 mediate actin sequestering and polymerization
Source: EMBO J. 2025 Aug 14;44(18):5112–48. doi: 10.1038/s44318-025-00516-y (PMC12436662; doi:10.1038/s44318-025-00516-y)
Supplement: Supplementary file 12 — Source data Fig. 6 [file 44318_2025_516_MOESM12_ESM.zip › Figure 6/Panel I/Hexanediol quantifications.xlsx]

## Sheet: Fig. 6i
Fluorescence Enrichment [In/Out] : Average fluorescence intensity in ROI in dense phase divided by average fluorescence intensity in the same size ROI in dilute phase
Syn1- before hexanediol	Syn1- after hexanediol	Actin- before hexanediol	Actin- after hexanediol
14.495	1.56692	2.10899	1.68086
14.7018	1.32356	4.94993	1.42116
14.4551	1.56637	2.39699	1.48031
15.9958	1.38792	4.0279	1.31256
14.6674	1.59946	2.39211	1.45466
13.5715	1.32182	2.58933	1.17604
16.7978	1.48968	2.64399	1.78561
16.1871	1.35252	2.49202	1.16415
18.0835	1.74712	3.32917	1.82435
15.4015	1.40767	3.35823	1.47771
12.9381	1.36152	3.61769	1.29937
13.5888	1.31312	3.1636	1.30925
13.5104	1.36391	2.9026	1.41743
13.5316	1.36637	2.72797	1.27001
10.6023	1.28231	3.26586	1.24406
11.4598	1.36442	2.77967	1.85922
8.59089	1.26273	4.16015	1.02278
14.7862	1.36808	4.47539	1.10092
11.4424	1.69447	3.81095	1.25581
11.3337	1.34837	6.04105	1.13569
10.3418	1.27024	4.68045	1.14136
13.867	1.27326	3.94166	1.15837
10.6583	1.31059	4.00047	1.36048
11.2302	1.22408	5.13529	1.17493
10.8744	1.34541	6.08462	1.78321
14.9234	1.26862	5.2047	1.7657
12.3902	1.33313	1.70333	1.30377
6.17528	2.08858	1.63042	1.18202
5.82791	2.11596	1.52774	1.33066
5.44164	4.03194	1.73975	5.13581
6.71936	5.57088	1.59363	5.13714
8.11133	2.23153	1.56263	1.24385
6.66327	2.14105	1.6068	1.23894
6.32223	2.38654	1.54296	1.38615
8.09851	2.06582	1.52239	2.19974
4.16015	2.12248	1.43906	1.21086
4.47539	2.23571	1.29456	1.25876
3.81095	2.13329	5.338	1.23545
6.04105	2.55921	5.2726	1.37881
4.68045	2.47093	1.57828	2.62884
3.94166	1.58624	1.65486	1.25517
4.00047	1.71676	4.69445	2.53429
5.13529	1.61411	5.39555	1.22002
6.08462	1.81093	4.95874	1.2467
5.2047	1.77485	2.02802	1.16453
4.62253	1.80358	8.8272	1.6072
4.77385	1.7173	1.98864	1.29269
4.02638	2.00762	2.06484	1.2998
3.63484	1.82823	1.61418	1.25202
3.56803	1.50385	9.56221	1.23709
8.35776	1.89687	1.73827	1.32156
3.11382	1.84389	2.30489	1.20625
4.16949	2.45853	1.93675	1.1517
3.60253	2.99605	2.74927	1.16006
5.34585	1.54862	1.46888	1.14328
3.38687	1.58624	9.20197	1.87404
8.22406	1.71676	1.72995	2.50009
4.17555	1.61411	1.88218	2.5384
4.32866	1.81093	2.39514	1.08728
5.76686	1.77485	4.31743	1.1118
6.2408	1.80358	1.69372	1.09514
8.06582	1.7173	1.83944	1.72953
3.26353	2.00762	1.50855	1.07154
4.63059	1.82823	2.01847	2.0037
4.08236	1.50385	2.1031	1.02205
3.60899	1.89687	1.54965	1.18502
4.33232	1.84389	1.50986	3.45858
3.23689	2.45853	2.0974	3.93591
3.20569	2.99605	2.83217	1.07085
4.95819	1.54862	1.64621	1.07304
17.8263	1.51133	1.54085	2.86557
11.2146	2.39122	2.60836	2.07002
5.40097	2.49503	2.13881	3.35962
3.82746	2.44106	1.90329	2.45621
10.0811	2.86869	1.58518	2.94285
8.10848	2.72412	2.43685	1.43361
6.62788	2.1126	9.30688	1.57439
16.987	2.22229	7.04261	1.76708
4.92736	2.36733	1.69578	1.69524
17.5144	2.38307	1.91364	1.54685
9.62396	2.09681	1.49275	1.78045
9.77922	2.24409	1.68617	3.29016
16.0305	2.17226	7.26472	1.65242
3.71227	3.40421	1.38415	2.74495
10.1423	5.73327	9.58967	1.8541
5.16643	3.68742	2.00063	2.21541
18.3329	5.84571	5.60355	1.52793
6.61914	3.09249	6.59312	1.86363
4.21428	4.3596	9.18888	2.25719
4.91247	6.5514	2.95349	1.36752
11.38	5.54824	2.43808	1.66735
3.51128	2.91789	2.8017	1.52177
14.9342	3.60482	9.89587	1.65742
6.74506	3.00996	4.28857	3.72994
9.03449	3.59039	3.84471	2.81524
10.0419	2.74776	8.80866	2.43228
9.28057	6.23195	3.59894	2.36684
17.6362	5.08523	3.01679	2.55993
10.447	6.04397	1.83316	1.85835
7.48006	4.74288	3.25823	1.74989
5.87874	4.21012	3.11169	1.49932
6.74123	4.43239	9.86994	2.14529
9.65001	3.02931	5.9143	1.98949
9.26786	4.18961	2.13093	3.73791
9.21907	5.16055	2.03068	1.58237
6.08865	7.16988	3.53894	2.22667
11.9601	3.35272	3.03371	3.13762
14.5093	2.74244	2.21588	1.83789
11.1015	2.79445	2.03573	2.39117
6.28143	2.89578	2.54209	2.6212
6.21263	2.25064	5.08024	2.11219
5.47901	2.505	5.80997	1.73808
12.1906	5.45684	1.30822	1.74625
7.45509	4.17409	2.0513	2.42639
8.59184	5.40862	1.84825	1.69079
9.27019	2.81319	1.13197	2.07114
7.22254	2.44621	1.23043	4.57712
9.85831	2.0719	1.26158	2.32806
10.596	2.16147	2.44104	2.13939
6.58299	2.81105	2.31271	1.62259
6.45395	2.24136	1.32541	2.34434
10.5857	2.13814	1.40609	1.58911
11.3891	2.87169	1.3776	4.43695
7.23102	2.60153	1.62857	1.95276
13.368	1.99832	1.52157	2.32236
6.85551	4.37009	1.2902	2.09813
5.58714	2.52115	1.3491	2.25671
17.0764	2.68093	1.40994	1.80095
16.8456	2.24385	6.69873	1.77049
13.1625	3.67945	1.32022	2.38539
18.6461	2.49743	1.8841	1.93923
18.046	2.19392	1.485	2.06517
15.0386	2.53869	2.06446	1.85536
14.244	2.80108	7.21494	1.66935
17.0894	4.11036	2.67785	1.58157
17.1781	2.73044	2.52195	4.43788
8.21079	6.19187	5.90688	1.78796
18.3176	2.26381	1.94451	1.96876
18.3796	2.25807	4.39141	2.33908
14.2884	2.83245	1.48234	4.34737
9.15923	2.66427	2.99422	1.49819
17.8734	2.50653	2.17165	1.65734
14.3044	2.28712	2.24834	2.24643
14.6976	4.53212	8.75776	2.17479
3.40109	2.00432	1.95537	2.12471
3.06415	3.64777	1.57251	1.66916
6.1672	2.74844	2.94277	5.14519
2.71485	2.86171	1.45566	3.11581
2.88663	2.64557	2.46818	2.6502
2.44974	3.70852	1.91785	4.02494
8.72707	2.47875	9.80513	3.9943
9.53678	2.4608	2.16511	2.73515
7.40685	2.58497	2.41712	2.24345
3.18547	5.1745	2.31315	2.50254
3.82658	4.99076	2.48266	3.07971
2.57529	2.94837	8.65276	2.98514
4.85837	4.3492	2.08966	3.63745
3.06334	2.16431	1.73002	2.4503
2.83417	2.52304	2.45963	2.19223
3.22883	5.0888	2.22614	3.00754
3.46048	5.93158	2.03227	1.9546
15.7128	4.9948	2.38902	3.27668
2.93624	4.37615	1.68276	4.41781
5.41	6.73798	1.43269	1.4987
3.60772	5.79384	2.06107	2.15805
7.04154	4.92615	1.50237	3.58864
18.3123	4.81772	2.13613	2.63962
3.33679	3.78966	1.81648	2.28211
3.00237	4.01162	1.84816	4.28005
4.32912	3.51381	1.88564	1.09911
2.7826	4.24893	1.95404	3.31579
5.14197	4.03833	2.73938	3.22317
2.93932	3.92373	3.02559	2.17127
4.22754	3.3656	2.11187	2.30722
5.52422	4.81479	1.72296	1.88493
3.58054	3.33725	1.98916	2.18927
4.87759	4.98137	2.14843	2.64529
4.25282	5.5369	1.9799	2.16008
5.84234	2.42956	1.84203	2.54975
3.51545	3.43048	2.38948	2.13242
2.9068	4.42755	3.01006	1.63004
4.41512	3.91337	2.62056	1.56449
2.99976	4.56707		2.83281
4.4594	6.3615		2.0865
3.36401	6.87681		1.8021
4.71116	5.81839		1.98131
3.26887	5.89098		2.62957
3.0494	3.0269		1.90016
3.03167	3.98241		1.76869
3.10205	2.61872		1.6936
5.18183	6.45445		1.76171
3.5934	5.98776		1.87221
2.76599	5.34047		1.75652
3.04184	4.28751		2.62796
3.71045	6.17166		3.9267
3.47306	5.68008		1.76677
4.041	4.33578		2.14032
2.72087	4.71062		2.20695
2.76522	3.52093		3.84397
3.79086	3.00549		1.88496
2.85871	3.12084		1.72738
3.09378	6.41287		2.29888
3.43437	7.60748		1.85466
2.758	3.25256		1.99042
2.70408	3.02619		1.89544
3.33296	3.45293		2.22961
4.65586	6.06358		2.39653
6.74696	3.57708		1.88042
4.62486	2.40533		5.00144
7.57633	5.84943		2.99964
5.63045	6.73269		4.51657
5.21231	2.48246		4.54833
3.98372	2.8493		5.18556
8.31487	3.27968		4.86805
4.14638	3.14904		4.65769
4.88167	2.98309		4.78053
4.48953	3.39762		4.65373
5.7478	2.45318		4.94661
9.66127	2.48638		3.22498
4.65147	3.04133		2.33591
4.51918	2.56963		4.26945
5.06974	3.28518		4.22271
7.19782	2.38328		3.52018
6.68186	2.49872
4.66369	2.72709
	2.51352
	4.47422
	5.75143
	2.81593
	2.48398
	2.68995
	2.85153
	2.58505
	5.7793
	3.04678
	3.57886
	2.82628
	3.47437
	3.86455
	3.29442
	3.14924
	3.05495
	3.5561
	2.9495
	3.0632
	3.61195
	2.95485
	2.34542
	3.27186
	2.96746
	3.9714
	3.31588
	2.47576
	2.92207
	3.20503
	3.70908
	3.46548
	3.62643
	3.0565
	2.62928
	4.12979
	4.27718
	3.29545
	2.99861
