# Supplementary material for: Condensates of synaptic vesicles and synapsin-1 mediate actin sequestering and polymerization
Source: EMBO J. 2025 Aug 14;44(18):5112–48. doi: 10.1038/s44318-025-00516-y (PMC12436662; doi:10.1038/s44318-025-00516-y)
Supplement: Supplementary file 13 — Source data Fig. 7 [file 44318_2025_516_MOESM13_ESM.zip]

Archive with 56 entries (46 files):
- Figure 7/
- __MACOSX/._Figure 7
- Figure 7/.DS_Store
- __MACOSX/Figure 7/._.DS_Store
- Figure 7/Panel B/
- __MACOSX/Figure 7/._Panel B
- Figure 7/Panel E/
- __MACOSX/Figure 7/._Panel E
- Figure 7/Panel D/
- __MACOSX/Figure 7/._Panel D
- Figure 7/Panel C/
- __MACOSX/Figure 7/._Panel C
- Figure 7/Panel F/
- __MACOSX/Figure 7/._Panel F
- Figure 7/Panel A/
- __MACOSX/Figure 7/._Panel A
- Figure 7/Panel H/
- __MACOSX/Figure 7/._Panel H
- Figure 7/Panel I/
- __MACOSX/Figure 7/._Panel I
- Figure 7/Panel G/
- __MACOSX/Figure 7/._Panel G
- Figure 7/Panel B/Figure7B.tif
- __MACOSX/Figure 7/Panel B/._Figure7B.tif
- Figure 7/Panel E/Figure7E.tif
- __MACOSX/Figure 7/Panel E/._Figure7E.tif
- Figure 7/Panel D/Figure7D.tif
- __MACOSX/Figure 7/Panel D/._Figure7D.tif
- Figure 7/Panel C/Figure7C.tif
- __MACOSX/Figure 7/Panel C/._Figure7C.tif
- Figure 7/Panel F/Cutout_VGLUT1.tif
- __MACOSX/Figure 7/Panel F/._Cutout_VGLUT1.tif
- Figure 7/Panel F/Cutout_PSD95.tif
- __MACOSX/Figure 7/Panel F/._Cutout_PSD95.tif
- Figure 7/Panel F/Neuronal segment_Composite.tif
- __MACOSX/Figure 7/Panel F/._Neuronal segment_Composite.tif
- Figure 7/Panel F/Cutout_Actin, increased contrast.tif
- __MACOSX/Figure 7/Panel F/._Cutout_Actin, increased contrast.tif
- Figure 7/Panel F/Cutout_Actin.tif
- __MACOSX/Figure 7/Panel F/._Cutout_Actin.tif
- Figure 7/Panel A/Figure7A.tif
- __MACOSX/Figure 7/Panel A/._Figure7A.tif
- Figure 7/Panel H/Normalized max fluorescence intensity in presynaptic areas.xlsx
- __MACOSX/Figure 7/Panel H/._Normalized max fluorescence intensity in presynaptic areas.xlsx
- Figure 7/Panel I/Normalized max fluorescence intensity in postsynaptic areas.xlsx
- __MACOSX/Figure 7/Panel I/._Normalized max fluorescence intensity in postsynaptic areas.xlsx
- Figure 7/Panel G/Cutout_VGLUT1.tif
- __MACOSX/Figure 7/Panel G/._Cutout_VGLUT1.tif
- Figure 7/Panel G/Cutout_PSD95.tif
- __MACOSX/Figure 7/Panel G/._Cutout_PSD95.tif
- Figure 7/Panel G/Neuronal segment_Composite.tif
- __MACOSX/Figure 7/Panel G/._Neuronal segment_Composite.tif
- Figure 7/Panel G/Cutout_Actin, increased contrast.tif
- __MACOSX/Figure 7/Panel G/._Cutout_Actin, increased contrast.tif
- Figure 7/Panel G/Cutout_Actin.tif
- __MACOSX/Figure 7/Panel G/._Cutout_Actin.tif
