# Supplementary material for: Condensates of synaptic vesicles and synapsin-1 mediate actin sequestering and polymerization
Source: EMBO J. 2025 Aug 14;44(18):5112–48. doi: 10.1038/s44318-025-00516-y (PMC12436662; doi:10.1038/s44318-025-00516-y)
Supplement: Supplementary file 13 — Source data Fig. 7 [file 44318_2025_516_MOESM13_ESM.zip › Figure 7/Panel H/Normalized max fluorescence intensity in presynaptic areas.xlsx]

## Sheet: Fig. 7h
Normalized max fluorescence intensity in presynaptic areas
WT	TKO
0.20247	0.36582
0.18795	0.55696
0.22061	0.32785
0.24311	0.72785
0.56023	0.26203
0.45646	0.49241
0.24819	0.34937
0.44834	0.45949
0.32583	0.44051
0.7755	0.19873
0.23775	0.77975
0.14371	0.36962
0.75099	0.43544
0.29801	0.23038
0.32715	0.21266
0.46141	0.66745
0.16734	0.31962
0.47847	0.3772
0.32738	0.37368
1	0.18214
0.79366	0.29495
0.30788	0.36545
0.48741	0.25852
0.30057	0.29847
0.21527	0.21387
0.18359	0.96122
0.2502	0.18096
0.19984	0.17744
0.37937	0.37485
0.14703	0.6087
0.20227	0.59577
0.16084	0.39483
0.25183	0.31962
0.36231	0.17274
0.19984	0.78
0.51015	0.15667
0.17222	0.506
0.21202	0.16267
0.29001	0.196
0.35418	0.41015
0.22827	0.67901
0.24045	0.57888
0.24695	0.56516
0.13241	0.67764
0.16166	0.60631
0.54996	0.40604
0.11942	0.61317
0.17059	0.52812
0.12754	0.38683
0.22421	0.58025
0.13485	0.35665
0.12591	0.36812
0.2104	0.21063
0.15516	0.36522
0.12185	0.37778
0.20065	0.37681
0.13647	0.3913
0.21852	0.24155
0.35286	0.46473
0.38467	0.81256
0.34273	0.47343
0.13377	0.6657
1	0.31208
0.09617	0.25411
0.11424	1
0.15835	0.54396
0.11208	0.72947
0.13666	0.6058
0.21258	0.71401
0.28127	0.73816
0.16992	0.39034
0.49385	0.69565
0.20838	0.30048
0.19253	0.84058
0.39524	0.51981
0.15289	0.32362
0.20045	0.52549
0.39298	0.1873
0.1393	0.16025
0.37486	0.61498
1	0.20499
0.20624	0.80229
0.42573	0.7794
0.45222	0.93548
0.43425	0.40166
0.55345	0.31113
0.1315	0.44433
0.24693	0.45786
0.47209	0.3486
0.24882	0.69303
0.20624	0.39854
0.40208	0.15088
0.3141	0.3871
0.26774	0.20291
0.24219	0.3153
0.60076	0.4308
0.31599	0.40687
0.27058	0.35276
0.14096	0.37773
0.38411	0.34027
0.56481	0.38814
0.28855	0.43673
1	0.5756
0.18921	0.11551
0.26301	0.68267
0.2772	0.2122
0.33284	0.25957
0.41255	0.12005
0.4214	0.19468
0.41845	0.23556
1	0.31343
0.1048	0.16677
0.18819	0.43284
0.53137	0.26606
0.47749	0.6976
0.29004	0.13433
0.30775	0.122
0.15793	0.21804
0.23482	0.86372
0.167	0.23297
0.4666	0.27385
0.19433	0.24984
0.16296	0.2148
0.13765	0.07208
0.12247	0.06683
0.41903	0.06921
0.83198	0.08687
0.40486	0.1685
0.53745	0.1852
0.44939	0.54463
0.2419	0.70215
0.17409	0.46635
0.39829	0.07017
0.31906	0.40668
0.18308	0.64344
0.19807	0.1895
0.71949	1
0.17131	0.28115
0.32441	0.3537
0.55675	0.31158
0.44218	1
0.17773	0.36437
0.78158	0.45235
0.2848	0.38563
0.23876	0.41422
0.87045	0.46408
0.16595	0.48314
0.13836	0.2368
0.09956	0.57918
0.12372	0.93308
0.33821	0.04717
0.10249	0.1034
0.10469	0.04443
0.26135	0.05293
0.25915	0.34092
0.12665	1
0.55637	0.11684
0.63104	0.10258
1	0.30481
0.94802	1
0.26135	0.80214
0.34846	0.51969
0.33989	0.66505
1	0.26884
0.64222	0.16529
0.7585	0.18911
0.74776	0.13388
0.51163	0.08629
0.27013	0.07995
0.26297	1
0.35242	0.15546
0.30411	0.42513
0.30054	0.08503
0.29159	0.14761
0.45261	1
0.94391	0.32603
0.15087	0.38524
0.38169	0.23844
0.52547	0.12165
0.58607	0.58556
0.12379	0.30819
0.08962	0.34631
0.25081	0.36334
0.1412	0.39011
0.39845	0.1322
0.35139	0.58637
0.43456	0.45742
0.42385	0.90105
0.89904	0.31873
0.83116	0.30657
0.43429	0.33901
0.1906	0.52555
0.13664	0.12328
0.46301	0.35199
0.24282	0.32117
0.27611	0.37283
0.54004	0.36127
0.25176	0.31069
1	0.64017
0.1877	0.74422
0.96861	0.52457
0.25561	0.6922
0.36323	0.47543
0.48302	0.56792
0.44523	0.57803
0.52138	0.48699
0.25517	0.98844
0.78759	0.28613
0.51034	0.48699
0.92828	0.24422
1	0.35983
0.21379	1
0.1077	0.56841
0.22214	0.35728
0.15707	0.65404
0.1264	0.77904
0.50187	0.09596
0.42034	0.43701
0.38968	0.72982
0.72476	0.40699
0.27973	0.42717
0.17577	1
0.16455	0.61909
0.22812	0.29183
0.13538	0.40157
0.14585	0.31348
0.20269	0.47895
0.39417	0.36992
0.92371	0.54662
0.48691	0.22256
0.546	0.19023
0.80778	0.96767
0.27225	0.34812
0.10845	1
0.27225	0.43459
0.10322	0.54887
0.27621	0.31729
1	0.4812
0.57238	0.55308
0.57072	1
0.64559	0.43151
0.79201	0.53253
0.4792	0.16324
0.35108	0.32192
0.97338	0.33904
0.21131	0.26884
0.79201	0.31849
0.4376	0.3653
0.26955	0.18265
0.73544	0.56621
0.3777	0.39498
0.25125	0.34932
0.35441	0.371
0.22795	0.29627
0.802	0.20062
0.59567	0.32631
0.22463	0.24586
0.29617	1
0.401	0.43094
0.3228	0.56285
0.69717	0.10152
0.60566	0.24033
0.36938	0.17818
0.27288	0.48328
0.70882	0.28371
0.32779	0.18447
0.34775	0.3603
0.49085	0.3603
0.21131	0.42287
0.47754	0.43581
0.59567	0.23409
0.22296	0.45955
0.55075	0.32794
0.26955	0.25135
0.22296	0.3301
0.3411	0.28263
0.44978	0.33981
0.69269	0.23517
0.56168	1
0.33461	0.31931
0.79148	0.28479
0.11135	0.32902
0.1179	0.30313
0.48253	0.37109
0.98799	0.23652
0.84934	0.27921
0.95415	0.13539
0.07533	1
0.32903	0.25112
0.73763	0.82809
0.75699	0.4
0.39355	0.46629
0.52688	0.42247
0.8172	0.16124
0.77204	0.38483
0.66882	0.33708
0.57419	0.26461
0.55699	0.20955
0.42581	0.23596
0.35914	0.22303
0.36344	0.18034
0.44731	0.16854
0.95269	0.09213
0.89032	0.17135
0.36559	0.41517
0.26794	0.17191
0.21212	0.6625
0.22807	0.39306
0.25359	0.71806
0.37799	0.20556
0.24083	0.73194
0.32217	0.68889
0.27592	0.62917
0.79167	0.52222
0.52273	0.6
1	0.8625
0.57955	0.54444
0.64015	0.47639
0.62879	0.6
0.77273	0.54513
0.64015	0.66549
0.57197	0.35221
0.55303	0.59646
0.4697	0.80885
0.54545	0.6708
0.82493	0.47434
0.64095	0.81416
0.65579	0.56637
0.68249	0.40354
0.38576	0.83628
0.35312	0.83628
0.45104	0.51106
0.43917	0.62168
0.35608	0.82965
0.43027	0.46018
0.72789	0.69027
0.57823	0.93142
0.54422	0.53319
0.44671	0.68805
0.36735	0.37389
0.33107	0.30088
0.35828	0.51553
0.6712	0.32913
0.60544	0.44466
0.3356	0.28738
0.35374	0.30194
0.41196	0.48058
0.43522	0.28155
0.39203	0.18835
0.47841	0.21262
0.3887	0.28058
0.4186	0.28932
0.41196	0.62816
0.42525	1
0.17963	0.34272
0.1867	0.20777
0.27016	0.21942
0.19378	0.20485
0.20509	0.30485
0.1768	0.18544
0.23762	0.14466
1	0.17282
0.40751	0.13398
0.73118	0.11748
1	0.26117
0.87097	0.25049
0.49796	0.13592
0.76448	0.13592
0.51351	0.16625
0.49807	0.69375
1	0.25875
0.6834	0.15
0.51737	0.25375
0.56667	0.40375
0.62381	0.3175
0.43599	0.18125
0.47405	1
0.67128	0.1625
0.93682	0.16375
0.88453	0.33875
0.56209	0.28822
0.54251	0.28306
0.50607	0.99483
0.64372	0.41426
0.73279	0.14669
0.59919	0.39773
0.30698	0.61054
0.45116	0.8874
0.69323	0.42872
0.76892	0.51343
0.56972	0.68182
0.53386	0.28202
0.5541	0.42045
0.47541	0.72004
0.6	0.20661
0.63279	0.18182
1	0.59298
0.59129	0.48967
1	0.55062
0.49793	0.32025
0.44606	0.31302
0.37967	0.17045
0.47925	0.37397
0.33817	0.38636
0.59129	0.50413
0.32158	0.26653
0.59959	0.19215
0.35892	0.17252
0.58091	0.30888
0.3527	0.15496
0.40041	0.18595
0.33195	0.18388
0.40249	0.46798
0.4668	0.35847
0.42116	0.43595
0.42946	0.46591
0.41909	1
0.39423	0.17045
0.40625	0.3688
0.42308	0.37707
0.40385	0.50198
0.41587	0.85692
0.3774	0.69328
0.42067	0.45455
0.42548	0.38893
0.4375	0.13676
0.5649	0.16047
0.47596	0.81107
0.42067	0.13202
0.5601	0.54466
0.375	0.27984
0.50481	0.46166
0.48317	0.39209
0.20411	0.45217
0.41546	0.73043
0.3913	0.57391
0.20773	1
0.26329	0.47115
0.5157	0.61028
1	0.3004
0.3901	0.11304
0.55556	0.92565
0.44381	0.36638
0.62571	0.5
1	0.56466
0.56952	0.97091
0.83524	0.30819
0.24762	0.39009
0.25238	0.21983
0.22952	0.21552
0.19524	0.35453
0.64648	0.42888
0.2275	0.26172
0.63993	0.35169
1	0.13304
0.35025	0.13631
1	1
0.13673	0.13577
0.06747	0.11778
0.79044	0.17993
0.17426	0.12759
0.06568	0.12923
0.30474	0.09651
0.16265	0.24537
0.20554	0.11069
0.11439	0.17993
0.17516	0.16521
0.06702	0.31788
0.24441	0.23664
0.09473	0.22901
0.30965	0.36914
0.15058	0.44057
0.07954	0.19138
0.29669	0.18866
0.47989	0.11778
0.09115	0.09651
0.1202	0.22846
0.09651	0.21756
0.10143	0.19629
0.67918	0.28135
0.12824	0.14286
0.09517	0.16521
0.11592	0.24427
0.38041	0.29989
0.51233	0.08506
0.1952	0.30971
0.18654	1
0.56429	0.33776
0.2032	0.6473
0.3571	0.71867
0.26782	0.45809
0.33578	0.49046
0.12791	0.64896
0.49101	0.13112
0.48235	0.11203
0.5563	0.31604
0.19187	0.18335
0.11459	0.23764
0.45636	0.4608
0.0946	0.22678
0.09927	0.52473
0.14191	0.54041
0.4497	0.47768
1	0.37998
0.19037	0.16164
0.22263	0.29312
0.12812	0.48492
0.16992	0.50422
0.10132	0.55609
0.26579	0.40749
0.12903	0.07146
0.14675	0.18248
0.08905	0.25734
0.11222	0.38792
0.16901	0.17312
0.13539	0.08082
0.18128	0.21948
0.26715	0.29051
0.2517	0.15185
0.30577	0.07656
0.14766	0.06891
0.06542	0.15781
0.06043	0.93194
0.45437	0.16078
0.66408	0.18588
0.47379	0.41174
0.81942	0.08294
0.4	0.06508
0.46796	0.15908
0.23883	0.06465
0.4049	0.14802
0.82565	0.057
0.53602	0.11314
0.53314	0.1157
0.27522	0.06125
0.27522	0.10251
0.36311	0.23309
0.18588	0.07061
0.31412	0.11059
0.4049	0.24415
0.40058	0.20119
0.20317	0.15228
0.19741	0.15823
0.22767	0.15653
0.21182	0.15781
0.25648	0.14675
0.36167	0.15185
0.49712	0.1846
0.39625	0.60852
0.38617	0.71733
0.4366	1
0.24928	0.46067
0.47655	0.63572
0.49156	0.25784
0.29456	0.12774
0.68856	0.08043
0.4015	0.07924
0.60038	0.17623
0.76923	0.14134
0.41276	0.18096
0.73358	0.18924
0.58349	0.11827
0.57223	0.49911
0.76548	0.90656
0.28143	0.08279
0.18367	0.0751
0.30972	0.55588
0.5006	0.43998
0.44298	0.30633
0.19688	0.2602
0.87755	0.31224
0.36134	0.21625
0.27851	0.19261
0.39856	0.10705
0.19688	0.11909
0.35084	0.17154
0.62132	0.21711
1	0.15778
0.50278	0.06234
0.51392	0.05761
0.91501	0.15692
0.50512	0.62898
0.72333	0.15821
0.088	0.31771
0.12256	0.33706
0.60237	0.12769
0.74582	0.07051
0.42131	0.10017
0.39554	0.09888
0.29178	0.21711
0.37813	0.06535
0.37744	0.16251
0.40808	0.08383
0.18384	0.80896
0.0961	0.24925
0.38997	0.3194
0.16295	0.50149
0.33565	0.23881
0.26532	0.39104
0.46816	0.52388
0.46816	0.23582
0.34788	0.44192
0.55189	0.18838
0.47524	0.27316
0.92807	0.24804
0.31132	0.63344
0.37028	0.57221
0.30809	0.42229
0.20636	0.59969
0.33699	0.22684
0.21965	0.33595
0.17746	0.34615
0.1341	0.46468
0.14046	0.35793
0.32312	0.32104
0.16763	0.37363
1	1
0.08728	0.28885
0.11734	0.96782
0.1815	0.51256
0.46763	0.91601
0.58497	0.16562
0.29884	0.54702
0.13295	0.1894
0.44624	0.19603
0.12139	1
0.27341	0.84106
0.29538	0.5404
0.25376	0.40397
0.38439	0.36556
0.21156	0.42119
0.3718	0.36821
1	0.30464
0.46648	0.92053
0.64686	0.34172
0.92329	0.41987
0.25916	0.87417
0.20111	0.19205
0.15342	0.50861
0.27782	0.35762
0.22737	0.33113
0.21009	0.38675
0.20594	0.40397
0.48449	0.60406
0.89734	0.45178
0.30281	0.23604
0.4099	1
0.22747	0.30203
0.19424	0.42766
0.29468	0.31218
0.14402	0.52665
0.30428	0.42386
0.19867	0.44036
0.11743	0.24365
0.66248	0.56599
0.43058	0.36041
0.26514	0.25254
0.23117	0.38452
0.68464	0.39848
0.15657	0.29188
0.1743	0.24746
0.16396	0.25127
0.31241	0.38579
0.11965	0.40863
0.2127	0.28934
0.57016	0.57614
0.36041	0.39467
0.29173	0.31091
0.28139	0.33629
1	0.36421
0.43058	0.27538
0.5997	0.23714
0.17578	0.13103
0.12408	0.2709
0.16291	0.12862
0.09765	0.21865
0.13521	0.17283
0.1277	0.13505
0.25587	0.11013
1	0.24437
0.25775	0.14791
0.06573	0.17605
0.24789	0.12138
0.28028	0.15916
0.07793	0.1455
0.46714	0.20096
0.11268	0.12621
0.08685	0.1881
0.57089	1
0.56479	0.06321
0.25164	0.09135
0.27089	0.05914
0.12582	0.0991
0.08451	0.08931
0.10376	0.06729
0.11878	0.08238
0.3169	0.07219
0.38122	0.15334
0.19249	0.08972
0.41602	0.59747
0.88213	0.11419
0.29892	0.10481
0.25963	0.17007
0.3906	0.17945
0.11633	0.14315
0.56934	0.13703
0.21186	0.10481
0.28968	0.66762
0.38059	1
0.51079	0.1509
0.30663	0.07626
1	0.09829
0.52388	0.10848
0.60632	0.12969
0.25039	0.11419
0.45223	0.32096
0.4168	0.10889
0.64022	0.17445
0.56857	0.27198
0.18398	0.28984
0.25929	0.48764
0.22212	0.43407
0.19638	0.4217
0.48713	0.31044
0.13251	0.39286
0.33079	0.2239
0.29266	0.34341
0.19255	0.4217
0.2086	0.37225
0.16447	0.23764
0.37135	0.22115
	0.26099
	0.28846
	0.22253
	0.39011
	0.28297
	0.28571
	0.29121
	0.40247
	1
	0.20192
	0.42445
	0.23626
	0.34753
	0.36676
	0.28159
	0.21566
	0.24313
	0.29121
	0.18305
	0.23545
	0.16106
	0.17076
	0.10414
	0.21928
	0.30724
	0.22057
	1
	0.30983
	0.11643
	0.10285
	0.29431
	0.14683
	0.13842
	0.35501
	0.3742
	0.35928
	0.22281
	1
	0.54797
	0.35821
	0.85394
	0.44989
	0.50853
	0.51344
	0.47043
	0.97581
	0.65323
	0.37097
	0.41398
	0.41667
	0.58065
	0.56452
	0.34409
	0.39516
	0.38441
	0.35484
	0.49194
	0.98387
	0.76613
	0.31452
	0.94355
	1
	0.30137
	0.13066
	0.15806
	0.19283
	0.52266
	0.19705
	0.58272
	0.27819
	0.14331
	0.14963
	0.19389
	0.35616
	0.2529
	0.48367
	0.13277
	0.20653
	0.33509
	0.1549
	0.34352
	0.23393
	0.21286
	0.07708
	0.31036
	0.20368
	0.34609
	0.2195
	1
	0.78663
	0.3512
	0.23175
	0.11639
	0.15161
	0.51608
	0.0781
	0.20623
	0.08423
	0.07657
	0.07963
	0.34712
	0.08423
	0.40804
	0.04219
	0.14733
	0.08668
	0.48187
	0.19479
	0.26796
	0.04153
	0.09855
	1
	0.11833
	0.37047
	0.18095
	0.13448
	0.24324
	0.23467
	0.33916
	0.19809
	0.54845
	0.08504
	0.13514
	0.15557
	0.10218
	0.09097
	0.28258
	0.89491
	0.4096
	0.16963
	1
	0.34299
	0.05296
	0.09102
	0.16384
	0.08109
	0.12329
	0.25445
	0.26976
	1
	0.10968
	0.8003
	0.64977
	0.49773
	0.67322
	0.43873
	0.32375
	0.14675
	0.17842
	0.07474
	0.21421
	0.18474
	0.09368
	0.17105
	0.08211
	1
	0.13263
	0.75183
	0.74328
	0.48533
	0.63325
	0.35697
	0.23105
	0.28484
	1
	0.38875
	0.15526
	0.17604
	0.24939
	0.20293
	0.31785
	0.26406
	0.35697
	0.38631
	0.20171
	0.54645
	0.48044
	0.3582
	0.51593
	1
	0.80575
	0.48096
	0.3512
	0.16939
	0.35742
	0.16861
	0.17016
	0.28827
	0.09946
	0.25097
	0.12121
	0.31158
	0.17016
	0.15152
	0.1453
	0.1087
	0.18333
	0.34275
	1
	0.20507
	0.25942
	0.23406
	0.43551
	0.2971
	0.23913
	0.2087
	0.19348
	0.41667
	0.12826
	0.21159
	0.13116
	0.3087
	0.15797
	0.17754
	0.1442
	0.18913
	0.12826
	0.44094
	0.19933
	0.16107
	0.79195
	0.23691
	0.3604
	0.2906
	0.34161
	0.26711
	0.95101
	0.17785
	0.45168
	0.32752
	0.31946
	0.22081
	0.0865
	0.10878
	0.16055
	0.33879
	1
	0.1232
	0.09764
	0.10419
	0.0983
	0.24574
	0.08978
	0.31782
	0.0983
	0.1114
	0.08912
	0.07221
	0.10283
	0.25592
	0.24495
	0.23166
	0.67418
	0.70364
	0.79896
	0.68342
	0.87291
	0.74639
	0.56037
	0.93819
	0.26936
	0.21212
	0.25084
	0.59933
	0.44276
	0.6835
	0.43434
	0.53367
	0.63468
	0.64646
	0.7037
	0.52862
	0.6431
	0.84848
	0.38215
	0.52694
	0.23232
	0.30976
	0.29293
	0.23232
	0.22727
	0.21044
	0.31313
	0.23401
	0.25758
	0.19804
	0.20293
	0.30929
	0.25917
	0.16259
	0.45966
	0.17971
	0.26773
	0.38753
	0.54401
	1
	0.73594
	0.28484
	0.1846
	0.78729
	0.66993
	0.22127
	0.26773
	0.33252
	0.34474
	0.46455
	0.55501
	0.40831
	0.18337
	0.60391
	0.35208
	0.15159
	0.40497
	0.2633
	1
	0.15397
	0.53809
	0.08741
	0.18738
	0.23229
	0.20716
	0.13606
	0.05827
	0.04384
	0.10373
	0.22105
	0.07754
	0.30967
	0.10423
	0.3575
	0.1853
	0.5
	0.286
	0.41239
	0.47784
	0.25831
	0.10121
	0.23615
	0.07452
	0.10725
	0.16415
	0.13444
	0.10473
	0.11581
	0.43454
	0.07503
	1
	0.26435
	0.0715
	0.40836
	0.06697
	0.06798
	0.06596
	0.06647
	0.84542
	0.09114
	0.83988
	0.52719
	0.24068
	0.3857
	0.08661
	0.07654
	0.17069
	0.49315
	0.17808
	0.30822
	1
	0.41781
	0.35445
	0.26027
	0.12586
	0.58613
	0.1961
	0.6273
	0.14843
	0.1896
	0.4182
	0.77356
	0.57963
	0.16035
	0.39437
	0.31419
	0.1636
	0.5493
	0.20693
	0.17551
	0.15818
	0.14735
	0.16576
	0.15601
	0.16143
	0.39762
	0.15168
	0.73023
	0.2091
	0.15926
	0.1636
	0.15168
	0.18093
	0.19068
	0.30119
	0.15385
	0.16251
	0.17985
	0.19935
	0.26002
	0.1831
	0.19502
	0.18635
	0.18093
	0.20477
	0.1896
	0.16901
	0.16901
	0.18527
	0.19177
	0.29686
