# Supplementary material for: Condensates of synaptic vesicles and synapsin-1 mediate actin sequestering and polymerization
Source: EMBO J. 2025 Aug 14;44(18):5112–48. doi: 10.1038/s44318-025-00516-y (PMC12436662; doi:10.1038/s44318-025-00516-y)
Supplement: Supplementary file 13 — Source data Fig. 7 [file 44318_2025_516_MOESM13_ESM.zip › Figure 7/Panel I/Normalized max fluorescence intensity in postsynaptic areas.xlsx]

## Sheet: Fig. 7i
Normalized max fluorescence intensity in postsynaptic areas
WT	TKO
0.20247	0.37975
0.34833	0.50886
0.18723	0.55696
0.22061	0.20759
0.1611	0.42658
0.23585	0.17468
0.56023	0.52658
1	0.67595
0.35414	0.21266
0.10377	0.22025
0.09361	0.28861
0.08212	0.17342
0.44834	0.28085
0.32583	0.27732
0.08742	0.17626
0.08477	0.51116
0.73245	0.42068
0.52781	0.35958
0.08742	0.35253
0.45762	0.698
0.08411	0.19976
0.08013	0.23267
0.18543	0.78
0.11325	0.222
0.09536	0.09667
0.1	0.794
0.16026	0.578
0.08543	0.16733
0.08278	0.244
0.08543	0.506
0.08477	0.47599
0.1596	0.8203
0.08411	0.60219
0.17947	0.4856
0.0894	0.56516
0.1755	0.67901
0.09603	0.61317
0.08212	0.26886
0.12914	0.52812
0.08278	0.31962
0.08609	0.25652
0.45166	0.50754
0.08874	0.47462
0.08543	0.31001
1	0.36232
0.08278	0.3913
0.08212	0.45217
0.32715	0.2686
0.29404	0.46473
0.0894	0.22899
0.08675	0.62802
0.08675	0.70048
0.23841	0.17005
0.08411	0.18841
0.26887	0.17778
0.08212	0.40773
0.08675	0.96812
0.09868	0.51594
0.32715	0.72947
0.08675	0.63382
0.08344	0.34879
0.10066	0.42415
0.08411	0.41063
0.08742	0.50435
0.09007	0.32271
0.08411	0.50989
0.08411	0.48699
0.08808	0.27784
0.08543	0.40895
0.0947	0.55983
0.08079	0.7794
0.40942	0.14048
0.16734	0.3538
0.47847	0.14776
0.34362	0.24142
0.15597	0.20916
0.36149	0.20812
0.72705	0.27575
1	0.44017
0.48741	0.32154
0.23071	0.32362
0.12429	0.17378
0.2762	0.33195
0.1316	0.26743
0.15272	0.40687
0.16734	0.35276
0.19334	0.13424
0.46304	0.37253
0.36231	0.24454
0.51015	0.26015
0.20715	0.13528
0.24045	0.27263
0.2437	0.20604
0.43217	0.23829
0.2039	0.16545
0.18928	0.20117
0.09183	0.3621
0.32032	0.30305
0.40058	0.13433
0.10051	0.31343
0.27549	0.1194
0.41938	0.30629
1	0.42505
0.82357	0.10383
0.27766	0.08955
0.1786	0.58339
0.14823	0.31992
0.32899	0.27385
0.18347	0.20311
0.16308	0.15899
0.23103	0.2148
0.31823	0.18105
0.1427	0.08177
0.20045	0.17521
0.19932	0.07303
0.14043	0.19093
0.33409	0.17136
0.25142	0.08783
0.27293	0.17947
0.1427	0.70215
0.91393	0.49881
0.16462	0.06444
0.50142	1
0.55345	0.13508
0.23936	0.17947
0.13529	0.51265
0.13245	0.29308
0.28193	0.19868
0.21381	1
0.3264	0.39736
0.40587	0.27419
0.14286	0.38563
0.29139	0.45235
0.60076	0.17962
0.31126	0.18915
0.24787	0.42962
1	0.26833
0.32829	0.46408
0.56481	0.19208
0.18921	0.35704
0.28761	0.35484
0.20719	0.24413
0.4214	0.17815
0.16679	0.22874
0.09963	0.12463
0.12177	0.46901
0.21181	0.06007
0.96679	0.93308
0.1941	0.07707
0.19262	0.34312
0.09668	0.52167
0.53137	0.34092
0.11513	0.05952
0.32915	0.10998
0.15572	1
0.35277	0.20159
0.38524	0.10258
0.09815	0.30481
0.13801	0.86825
0.09446	0.11279
0.18819	0.33641
0.14676	0.51726
0.1417	0.80214
0.43826	0.4701
0.24089	0.421
0.24798	0.13223
0.34312	0.20418
0.69534	0.20175
0.80061	0.07931
0.46862	0.11929
0.44939	1
0.40385	0.38706
0.13664	0.07678
0.13462	0.07868
0.12955	0.11865
0.44754	0.18972
0.18308	0.15546
0.44754	0.42513
0.45717	0.41751
0.51392	0.15491
0.28051	0.24899
0.2848	1
0.20878	0.27413
0.86938	0.34874
0.1424	0.15085
0.29764	0.19303
0.2227	0.25547
0.13704	0.31306
0.17773	0.78345
0.32357	0.14274
0.10176	0.13544
0.11567	0.58556
0.39092	0.24574
0.38507	0.41444
0.33748	0.34793
0.33895	0.48418
0.53148	0.40065
0.74085	0.30819
0.79575	0.2498
0.3287	0.26196
1	0.35848
0.3082	0.58637
0.48389	0.29278
0.63836	0.69181
0.94802	0.90105
0.26135	0.23033
0.26867	0.2206
0.24687	0.33901
0.23256	0.46391
0.24687	0.2717
0.23971	0.32279
0.45975	0.10868
0.24687	0.27413
0.74419	0.42985
1	0.18329
0.7424	0.31873
0.25045	0.17518
0.22898	0.19951
0.53667	0.18086
0.74776	0.27332
0.26834	0.18897
0.29338	0.34063
0.23614	0.26012
0.25224	0.66908
0.2415	0.29913
0.23971	0.22399
0.26476	0.40173
0.25939	0.45665
0.32916	0.20376
0.27728	0.31358
0.26655	0.52457
0.30411	0.98844
0.26297	0.28902
0.32558	0.22688
0.27191	0.2341
0.27907	0.2948
0.33989	0.21676
0.07995	0.28757
0.08124	0.41618
0.45261	0.80347
0.08188	0.21965
0.08511	0.56841
0.08188	0.18848
0.08253	0.13829
0.29723	0.77904
0.08446	0.32825
0.08059	0.75787
0.08446	0.21703
0.08575	0.43701
0.08382	0.64075
0.08317	0.46506
0.08253	0.59596
0.08124	0.69193
0.09865	0.59596
0.08124	1
0.08059	0.32382
0.08575	0.61909
1	0.29183
0.08059	0.79478
0.08382	0.22293
0.08317	0.47895
0.08124	0.23083
0.91618	0.31805
0.08317	0.22256
0.25661	0.54662
0.08382	0.29323
0.29723	0.96767
0.0864	0.1797
0.07995	0.19248
0.20954	0.24436
0.08575	0.24962
0.08188	1
0.08317	0.33835
0.49645	0.3203
0.07995	0.25789
0.26821	0.36165
0.13346	0.23985
0.58607	0.31729
0.24758	0.1
0.60606	0.52632
0.08059	0.31504
0.09994	0.40354
0.08382	0.39897
0.08446	1
0.25081	0.27911
0.09607	0.15068
0.08188	0.29852
0.39845	0.32192
0.07737	0.16039
0.08059	0.26027
0.43456	0.31963
0.35139	0.09132
0.1027	0.29053
0.18277	0.31849
0.63708	0.34132
0.72324	0.371
0.47084	0.56621
0.37772	0.13413
0.77111	0.30537
0.15492	0.379
0.38033	0.09289
0.21584	0.29178
0.11314	0.30663
0.22715	0.28764
0.21076	0.20822
0.17297	0.16298
0.08392	1
0.0884	0.32666
0.08776	0.4116
0.08584	0.56285
0.08776	0.25725
0.08584	0.31388
0.09737	0.23066
0.08905	0.16195
0.08776	0.21271
0.09289	0.17749
0.09417	0.48328
0.27611	0.3603
0.08969	0.39914
0.09673	0.34951
0.16848	0.1575
0.08905	0.2082
0.09801	0.1726
0.19411	0.21143
0.09225	0.19525
0.09161	0.15426
0.19026	0.21467
0.19283	0.2891
0.11787	0.36462
0.08712	1
0.0884	0.24488
0.15183	0.23652
0.0993	0.2382
0.36963	0.07809
0.53107	0.18989
0.08584	1
0.08648	0.13539
1	0.0809
0.09353	0.25112
0.08712	0.53315
0.09225	0.82809
0.09161	0.36236
0.08136	0.07753
0.09353	0.25787
0.08905	0.46629
0.3312	0.11124
0.96861	0.1073
0.08648	0.14719
0.08072	0.22921
0.08969	0.07753
0.84625	0.19045
0.39462	0.18596
0.08648	0.12978
0.1198	0.3
0.08776	0.23989
0.08584	0.27528
0.17361	0.08146
0.08648	0.23933
0.08456	0.38483
0.09161	0.10056
0.08584	0.12416
0.09161	0.28202
0.36131	0.12753
0.09289	0.1118
0.09097	0.14719
0.49391	0.11854
0.11339	0.23989
0.08456	0.16067
0.082	0.14045
0.48302	0.14775
0.09225	0.13258
0.09161	0.09213
0.41384	0.41517
0.16848	0.28371
0.08969	0.12809
0.082	0.23315
0.37732	0.17135
0.09481	0.17191
0.08648	0.59722
0.09545	0.42639
0.41896	0.50278
0.09289	0.47778
0.11531	0.27778
0.08584	0.63333
0.08969	0.6125
0.11531	0.63889
0.0884	0.525
0.0852	0.61806
0.08584	0.37917
0.08712	0.72778
0.21461	0.46667
0.17379	0.79028
0.52138	0.52222
0.27172	0.525
0.68552	0.6
0.59172	0.51111
0.20828	0.625
1	0.68333
0.19222	0.38472
0.2558	0.37917
0.25206	0.48333
0.29918	0.22655
0.22364	0.45487
0.18549	0.60885
0.15408	0.69912
0.56021	0.62301
0.27973	0.80177
0.13463	0.44248
0.17801	0.40708
0.12865	0.44602
0.1279	0.4885
0.10696	0.66814
0.14061	0.50442
0.21541	0.88053
0.21391	0.36062
0.48691	0.51549
0.19521	0.49115
0.25206	0.36947
0.47046	0.90265
0.42633	0.60398
0.41062	0.69027
0.33059	0.39823
0.34181	0.48894
0.21017	0.64602
0.79201	0.12233
0.26123	0.5165
0.48752	0.31165
0.28785	0.49029
0.44925	0.30194
0.59567	0.34466
0.20466	0.33786
0.21963	0.23592
0.64892	0.36505
0.2213	0.48058
0.21631	0.28544
0.28619	0.14854
0.21963	0.27864
0.29784	0.21068
0.23794	0.16505
0.21963	1
0.59567	0.20194
0.36606	0.16893
0.36736	0.12233
0.47653	0.16117
0.44541	0.15049
0.20524	0.13592
0.40666	0.16214
0.54312	0.18544
1	0.14757
0.13046	0.15728
0.32043	0.14875
0.85161	0.34625
0.52473	0.25625
1	0.69375
0.69247	0.37
0.41075	0.1725
0.44731	0.17625
0.57419	0.205
0.44731	0.15125
0.57849	0.70625
0.38065	0.99125
0.89032	0.7775
0.95269	0.15625
0.77204	0.14875
0.33174	0.1725
0.26794	0.99483
0.23764	0.14256
0.23604	0.38946
0.40989	0.21178
0.2201	0.14669
0.19298	0.55269
0.57955	0.6312
0.74242	0.34711
0.60227	0.2407
0.73864	0.2345
0.77652	0.58161
0.84848	0.68182
0.6553	0.27273
0.6553	0.2686
0.62879	0.42045
0.57955	0.72004
0.71212	0.16116
0.5	0.48244
0.40059	0.24897
0.40653	0.1312
0.43323	0.20971
0.42433	0.20558
0.67359	0.59298
0.5727	0.2624
0.58754	0.46178
0.53116	0.32851
0.39466	0.50413
0.57864	0.21694
0.93175	0.15083
0.40356	0.22831
0.67359	0.17045
0.51701	0.20971
0.58844	0.30888
0.53741	0.17252
0.42517	0.17562
0.52721	0.1405
0.55782	0.23657
0.45918	0.28926
0.44898	0.33264
0.55102	0.38326
0.54762	0.29236
0.47619	0.1436
0.81633	1
0.41497	0.43905
0.57823	0.29407
0.41497	0.69328
0.40816	0.36126
0.39456	0.21423
0.31973	0.25613
0.35601	0.85692
0.36508	0.45455
0.42177	0.35415
0.28345	0.11779
0.34014	0.42213
0.27664	0.13202
0.28798	0.11304
0.26757	0.16996
0.4059	0.29644
0.43764	0.11067
0.31746	0.35731
0.30612	0.4087
0.31746	0.73043
0.31973	0.40632
0.36961	0.61028
0.3356	0.93834
0.35374	0.98182
0.46179	0.38498
0.3887	0.36601
0.40199	0.43953
0.46179	0.47115
0.39535	0.27826
0.3887	0.39526
0.42525	0.4166
0.41528	0.47036
0.42193	0.92565
0.38206	0.85776
0.4485	0.1875
0.40199	0.35453
0.44186	0.51185
0.46512	0.55065
0.45183	0.47198
0.64452	0.3319
0.39867	0.32759
0.49169	0.22737
0.39535	0.25754
0.45847	0.35453
0.50831	0.60991
0.37874	0.42888
0.44518	0.12268
0.44518	0.11287
0.40532	0.15812
0.43854	0.26009
0.18105	0.28299
0.26167	0.11396
0.27016	0.11668
0.18105	0.37895
0.21075	0.85878
0.22631	0.20174
0.28571	0.18048
0.19661	0.14504
0.23762	0.17993
0.20368	0.12704
0.16973	0.41767
0.20085	0.23664
0.22772	0.11232
0.22065	0.13522
0.23621	0.29716
1	0.19248
0.22914	0.18702
0.20792	0.21756
0.23055	0.18212
0.49133	0.13959
0.43064	0.19248
0.35549	0.10251
0.37572	0.28135
0.34682	0.15049
0.33815	0.19138
0.44798	0.19357
0.37572	0.16085
0.37861	0.08233
0.62139	0.12923
0.41908	0.11778
0.64516	0.30971
0.87097	1
0.58367	0.16515
0.71837	0.41245
0.54286	0.24066
0.48649	0.71867
0.50965	0.54689
0.89575	0.37759
0.6139	0.2805
0.60476	0.26141
0.56667	0.4249
0.68095	0.43983
0.80952	0.31203
0.59048	0.35436
0.78095	0.11203
0.59048	0.29433
0.60952	0.1725
0.70952	0.26176
0.64286	0.4608
0.6	0.19059
0.6381	0.52473
0.57619	0.54041
0.79048	0.37274
0.60476	0.4427
0.61429	0.4608
0.60952	0.29071
0.8	0.20265
0.60476	0.37998
0.57143	0.45356
0.56401	0.36912
0.62284	0.4608
0.87197	0.16405
0.6263	0.55609
0.40484	0.34879
0.68858	0.37899
0.72664	0.25734
0.60208	0.34283
0.26362	0.29051
0.67538	0.23947
0.93682	0.10506
0.49455	0.2416
0.65142	0.14887
0.25708	0.057
0.67206	0.18928
0.59514	0.10166
0.54656	0.17354
0.68016	0.30753
0.63968	0.10038
0.57085	0.06423
0.62753	0.12846
0.78543	0.13356
0.71255	0.13016
0.69636	0.19481
0.93117	0.10974
0.62753	0.06083
0.58704	0.0957
0.70445	0.18503
0.48583	0.057
0.5668	0.17439
0.58704	0.05827
1	0.1259
0.67611	0.15823
0.54656	0.06168
0.48583	0.1174
0.51429	0.15781
0.49388	0.07784
0.4898	0.15185
0.49796	0.60852
0.78776	0.52277
0.49388	0.79539
0.55918	0.54287
0.56327	0.99763
0.60408	0.62212
0.63265	0.68244
0.5907	0.0822
0.35116	0.25724
0.71163	0.26079
0.34884	0.21585
0.96744	0.23596
0.27674	0.59432
0.98372	0.18273
0.47209	0.2395
0.52326	0.14607
0.39767	0.16854
0.2814	0.13779
0.60159	0.11354
0.88446	0.16617
0.7012	0.40982
0.60558	0.0751
0.64143	0.43111
0.55378	0.40686
0.50598	0.86339
0.50598	0.34713
0.5541	0.07806
0.57705	0.31342
0.51148	0.45417
0.55738	0.36783
0.47213	0.28918
0.42951	0.17799
1	0.21625
0.53115	0.1767
0.62951	0.1264
0.28631	0.181
0.59336	0.21711
1	0.10232
0.43154	0.08985
0.36929	0.06664
0.74481	0.09845
0.50207	0.15692
0.53527	0.61565
0.3361	1
0.49378	0.11393
0.361	0.2227
0.37967	0.40499
0.45228	0.14058
0.30705	0.06578
0.33402	0.62898
0.29876	0.06578
0.32573	0.1767
0.3278	0.06019
0.34232	0.31771
0.32573	0.16552
0.30705	0.33706
0.38174	0.13715
0.32573	0.06449
0.33195	0.10748
0.43776	0.21195
0.35477	0.07352
0.34025	0.10189
0.30083	0.06664
0.30498	0.24925
0.33195	0.46866
0.3112	0.5
0.34855	0.40299
0.31328	0.52537
0.32158	0.3194
0.3195	0.48209
0.30083	0.5209
0.31535	0.37761
0.3278	0.48657
0.32988	0.3597
0.3726	0.3194
0.3726	0.24776
0.39904	0.52836
0.35577	0.37463
0.45673	0.2865
0.34375	0.19702
0.35817	0.18917
0.39663	0.21193
0.35337	0.15306
0.39183	0.19388
0.37019	0.19859
0.36298	0.27316
0.37981	0.61617
0.37981	0.42229
0.42548	0.35322
0.38221	0.59969
0.44952	0.20173
0.38221	0.37677
0.21981	0.24961
0.2186	0.37284
0.3913	0.49137
0.5157	0.24176
0.33937	0.2865
0.67754	0.65856
1	0.96625
0.55556	0.22763
0.43619	0.33595
1	0.11931
0.83524	0.44349
0.59333	0.3383
0.24571	0.3281
0.62029	0.12009
0.61211	0.16562
0.63339	0.54702
0.62193	0.84106
0.31751	0.38411
0.43699	0.32318
1	0.53245
0.18811	0.41987
0.18365	0.35364
0.12735	0.23841
0.11573	0.31921
0.38695	0.19603
0.1403	0.42766
0.07149	0.24239
0.29669	0.30203
0.15907	0.25508
0.25335	0.28173
0.10411	0.23985
0.09205	0.42766
0.67248	0.31726
0.2529	0.25
0.11193	0.38959
0.37975	0.30076
0.10726	0.20051
0.12458	0.24112
0.15323	0.31091
0.28314	0.19416
0.16189	0.35914
0.19387	0.25127
0.15856	0.33376
0.12125	0.34391
0.18188	0.28173
0.29447	0.24365
0.5563	0.23714
0.18121	0.16238
0.19187	0.13585
0.11326	0.16881
0.08861	0.14068
0.17255	0.21383
0.45636	0.2709
0.20919	0.1463
0.11459	0.15273
0.43504	0.12862
0.19387	0.09968
0.28442	0.10691
1	0.17444
0.10722	0.19936
0.1254	0.15193
0.12721	0.40997
0.14357	0.15997
0.09178	0.07667
0.14539	0.09666
0.16129	0.09013
0.11631	0.05546
0.09359	0.06158
0.17901	0.59584
0.25261	0.38581
0.10359	0.05098
0.13857	0.19576
0.08224	0.1301
0.05952	0.11419
0.26488	0.06077
0.18128	0.10644
0.37528	0.12969
0.27033	0.19168
0.10768	0.12072
0.07451	0.09788
0.06951	0.10196
0.66408	0.13132
0.47379	0.07626
0.25437	0.87765
0.2853	0.90294
0.4049	0.14152
0.32565	0.10277
0.24207	0.37316
0.1902	0.1407
0.25504	0.17582
0.23487	0.20192
0.53602	0.29533
0.20893	0.18269
0.53314	0.2967
0.28818	0.48764
0.26801	0.43407
0.38905	0.2706
0.17147	0.31044
0.20605	0.39286
0.21182	0.28159
0.2853	0.34341
0.35447	0.36813
0.20893	0.4794
0.20461	0.20192
0.35447	0.25687
0.29107	0.39011
0.33862	0.28709
0.3098	0.54258
0.4366	0.42445
0.27522	0.25549
0.29081	0.38736
0.68856	0.89423
0.34709	1
0.33583	0.3022
0.394	0.27335
0.58161	0.21016
0.42777	0.21978
0.45966	0.26923
0.40525	0.18544
0.70919	0.26923
0.57223	0.21841
0.29052	0.14554
0.45258	0.18305
0.4946	0.1934
0.5006	0.16106
0.17167	0.10155
0.28451	0.16494
0.39856	0.2969
0.26771	0.07439
0.2521	0.22704
0.62132	1
0.88942	0.73609
0.22514	0.23221
0.47892	0.14166
0.29356	0.35501
0.45148	0.35928
0.66064	0.3081
0.16516	0.33262
0.12256	0.36354
0.60237	0.42324
0.23886	0.40832
0.21797	1
0.22563	0.36354
0.18942	0.35821
0.33914	0.97868
0.39833	0.27505
0.22423	0.28998
0.08844	0.25586
0.08774	0.65054
0.39833	0.97581
0.16922	0.65591
0.32103	0.39247
0.11212	0.47849
0.33217	0.33333
0.44777	0.64785
0.35849	0.23182
0.21226	1
0.55071	0.30137
0.72288	0.15806
0.32311	0.21391
0.14798	0.15174
0.20925	0.52266
0.19191	0.15385
0.14971	0.58272
0.2185	0.26238
0.23699	0.14331
0.31503	0.14963
0.14624	0.17914
0.2422	0.14858
0.07861	0.15174
0.80983	0.27081
0.08035	0.2529
0.09595	0.18862
0.48786	0.44257
0.09017	0.13277
0.1815	0.16754
0.46763	0.14436
0.19595	0.24131
0.13757	0.13909
0.10751	0.30348
0.08439	0.15174
0.11792	0.16649
0.13295	0.23393
0.10173	0.14497
0.40983	0.34609
0.18382	0.8244
0.21618	1
0.14624	0.39765
0.49017	0.78407
0.19769	0.75804
0.48998	0.51608
0.92329	0.23175
0.4112	0.3951
0.33172	0.15161
0.23842	0.09239
0.21009	0.11894
0.22944	0.40804
0.15342	0.18952
0.19765	0.38563
0.23704	0.46638
0.10435	0.05636
0.4291	0.11931
0.2777	0.06427
0.69202	0.16744
0.89291	0.09789
0.13589	0.17831
0.27696	0.20468
0.20089	0.09657
0.18021	1
0.13368	0.69347
0.29542	0.12063
0.14254	0.24324
0.22895	0.23467
0.55465	0.18392
0.20975	0.1704
0.21418	0.07218
0.3678	0.15623
0.22157	0.1203
0.16839	0.24489
0.36928	0.14436
0.15879	0.10053
0.20827	0.1381
0.44387	0.13579
0.14032	0.83451
0.43131	0.17253
0.25775	0.4096
0.4712	0.07737
0.22157	0.55647
0.15657	0.29665
0.47267	0.08399
0.17578	0.06206
0.38109	0.26272
0.5709	0.07406
0.12408	0.25445
0.10657	0.14026
0.20892	0.70424
0.23897	0.64599
0.2061	0.6233
0.12723	0.8003
0.16573	0.67322
0.21972	0.15053
0.46714	0.31846
0.3	0.25719
0.23615	0.15885
0.34695	0.09758
0.12582	0.09455
0.27793	0.06632
0.4061	0.10632
0.88213	0.17842
0.3567	0.09368
0.28197	0.11368
0.22881	0.08368
0.3906	1
0.18721	0.12368
0.66333	0.10737
0.40293	0.75183
0.29969	0.39853
0.38059	0.57457
0.85208	0.18949
0.21109	0.63325
0.14253	0.35697
0.29892	0.29951
0.35131	0.85086
0.43451	0.16015
0.52388	0.52323
0.22727	0.1577
0.25578	0.24939
0.30817	0.19071
0.27812	0.16748
0.46071	0.16015
0.5624	0.18093
0.35747	0.35208
0.29584	0.38631
0.2812	0.40587
0.17565	0.15648
0.92564	0.52567
0.16683	0.28606
0.14299	0.23472
0.2183	0.30318
0.12869	0.3582
0.45758	0.51593
0.29838	0.19736
0.57483	0.63015
0.19161	0.4561
0.30219	1
0.46711	0.79332
0.24126	0.09402
1	0.14918
0.17765	0.3108
0.29857	0.20746
	0.18493
	0.48096
	0.22766
	0.12432
	0.23699
	0.35742
	0.10101
	0.10878
	0.17016
	0.26962
	0.09946
	0.23621
	0.18182
	0.1554
	0.12743
	0.1181
	0.12536
	1
	0.36884
	0.22246
	0.43551
	0.23913
	0.27971
	0.12464
	0.20435
	0.11449
	0.1087
	0.11594
	0.14348
	0.11522
	0.31304
	0.15725
	0.10872
	0.1443
	0.44094
	0.11409
	0.4745
	0.79195
	0.39866
	0.2906
	0.28456
	0.95101
	0.40537
	0.45168
	0.14631
	0.32752
	0.36309
	0.15727
	0.16121
	1
	0.08585
	0.31979
	0.25491
	0.10157
	0.10419
	0.21363
	0.22608
	0.31782
	0.0983
	0.11927
	0.07221
	0.09763
	0.1554
	0.11323
	0.2201
	0.20162
	0.48642
	0.57423
	0.87291
	0.69209
	0.86366
	0.75505
	0.61467
	0.49451
	0.06932
	0.21717
	0.24916
	0.6835
	0.43603
	0.78956
	0.3064
	0.29461
	0.69192
	0.84848
	0.44444
	0.6431
	0.24579
	0.36869
	0.27778
	0.48148
	0.27139
	0.16381
	0.20171
	0.15403
	0.15892
	0.31907
	0.31785
	0.71149
	0.2335
	0.15159
	0.5978
	0.27751
	0.5709
	0.46455
	0.40587
	0.23594
	0.14792
	0.08607
	0.06683
	0.36835
	0.10826
	0.166
	0.05106
	0.53809
	0.08073
	0.18738
	0.17241
	0.11334
	0.13606
	0.17215
	0.05881
	0.04838
	0.20544
	0.25932
	0.35045
	0.17774
	0.17271
	0.28399
	0.5
	0.39124
	0.41239
	0.43051
	0.31067
	0.20342
	0.13696
	0.16516
	0.22054
	0.14955
	0.10977
	0.33787
	0.43454
	0.10272
	1
	0.26435
	0.10171
	0.11732
	0.84542
	0.37764
	0.67221
	0.14099
	0.13494
	0.09718
	0.2432
	0.52719
	0.14149
	0.1994
	0.44521
	0.35531
	0.4726
	0.14298
	1
	0.14897
	0.41781
	0.16866
	0.17209
	0.52911
	0.58613
	0.20043
	0.15493
	0.15385
	0.15818
	0.77356
	0.17768
	0.39437
	0.42904
	0.36836
	0.23402
	0.18202
	0.17335
