# Supplementary material for: Condensates of synaptic vesicles and synapsin-1 mediate actin sequestering and polymerization
Source: EMBO J. 2025 Aug 14;44(18):5112–48. doi: 10.1038/s44318-025-00516-y (PMC12436662; doi:10.1038/s44318-025-00516-y)
Supplement: Supplementary file 14 — Source data Fig. 8 [file 44318_2025_516_MOESM14_ESM.zip]

Archive with 80 entries (69 files):
- Figure 8/
- __MACOSX/._Figure 8
- Figure 8/.DS_Store
- __MACOSX/Figure 8/._.DS_Store
- Figure 8/Panel B/
- __MACOSX/Figure 8/._Panel B
- Figure 8/Panel E/
- __MACOSX/Figure 8/._Panel E
- Figure 8/Panel J/
- __MACOSX/Figure 8/._Panel J
- Figure 8/Panel D/
- __MACOSX/Figure 8/._Panel D
- Figure 8/Panel C/
- __MACOSX/Figure 8/._Panel C
- Figure 8/Panel F/
- __MACOSX/Figure 8/._Panel F
- Figure 8/Panel A/
- __MACOSX/Figure 8/._Panel A
- Figure 8/Panel H/
- __MACOSX/Figure 8/._Panel H
- Figure 8/Panel I/
- __MACOSX/Figure 8/._Panel I
- Figure 8/Panel G/
- __MACOSX/Figure 8/._Panel G
- Figure 8/Panel B/Composite.tif
- __MACOSX/Figure 8/Panel B/._Composite.tif
- Figure 8/Panel B/SYP.tif
- __MACOSX/Figure 8/Panel B/._SYP.tif
- Figure 8/Panel B/Actin.tif
- __MACOSX/Figure 8/Panel B/._Actin.tif
- Figure 8/Panel E/Composite.tif
- __MACOSX/Figure 8/Panel E/._Composite.tif
- Figure 8/Panel E/EGFP-Synapsin1.tif
- __MACOSX/Figure 8/Panel E/._EGFP-Synapsin1.tif
- Figure 8/Panel E/SYP.tif
- __MACOSX/Figure 8/Panel E/._SYP.tif
- Figure 8/Panel E/Actin.tif
- __MACOSX/Figure 8/Panel E/._Actin.tif
- Figure 8/Panel J/Normalized max actin fluorescence intensity at SYP areas.xlsx
- __MACOSX/Figure 8/Panel J/._Normalized max actin fluorescence intensity at SYP areas.xlsx
- Figure 8/Panel D/Composite.tif
- __MACOSX/Figure 8/Panel D/._Composite.tif
- Figure 8/Panel D/SYP.tif
- __MACOSX/Figure 8/Panel D/._SYP.tif
- Figure 8/Panel D/Actin.tif
- __MACOSX/Figure 8/Panel D/._Actin.tif
- Figure 8/Panel C/Composite.tif
- __MACOSX/Figure 8/Panel C/._Composite.tif
- Figure 8/Panel C/SYP.tif
- __MACOSX/Figure 8/Panel C/._SYP.tif
- Figure 8/Panel C/Actin.tif
- __MACOSX/Figure 8/Panel C/._Actin.tif
- Figure 8/Panel F/Composite.tif
- __MACOSX/Figure 8/Panel F/._Composite.tif
- Figure 8/Panel F/SYP.tif
- __MACOSX/Figure 8/Panel F/._SYP.tif
- Figure 8/Panel F/Actin.tif
- __MACOSX/Figure 8/Panel F/._Actin.tif
- Figure 8/Panel F/EGFP-IDR.tif
- __MACOSX/Figure 8/Panel F/._EGFP-IDR.tif
- Figure 8/Panel A/Composite.tif
- __MACOSX/Figure 8/Panel A/._Composite.tif
- Figure 8/Panel A/SYP.tif
- __MACOSX/Figure 8/Panel A/._SYP.tif
- Figure 8/Panel A/Actin.tif
- __MACOSX/Figure 8/Panel A/._Actin.tif
- Figure 8/Panel H/Composite.tif
- __MACOSX/Figure 8/Panel H/._Composite.tif
- Figure 8/Panel H/SYP.tif
- __MACOSX/Figure 8/Panel H/._SYP.tif
- Figure 8/Panel H/Actin.tif
- __MACOSX/Figure 8/Panel H/._Actin.tif
- Figure 8/Panel I/Actin signal  autocorrelation value.xlsx
- __MACOSX/Figure 8/Panel I/._Actin signal  autocorrelation value.xlsx
- Figure 8/Panel G/Composite.tif
- __MACOSX/Figure 8/Panel G/._Composite.tif
- Figure 8/Panel G/SYP.tif
- __MACOSX/Figure 8/Panel G/._SYP.tif
- Figure 8/Panel G/Actin.tif
- __MACOSX/Figure 8/Panel G/._Actin.tif
