# Supplementary material for: Condensates of synaptic vesicles and synapsin-1 mediate actin sequestering and polymerization
Source: EMBO J. 2025 Aug 14;44(18):5112–48. doi: 10.1038/s44318-025-00516-y (PMC12436662; doi:10.1038/s44318-025-00516-y)
Supplement: Supplementary file 14 — Source data Fig. 8 [file 44318_2025_516_MOESM14_ESM.zip › Figure 8/Panel J/Normalized max actin fluorescence intensity at SYP areas.xlsx]

## Sheet: Sheet1
Normalized max actin fluorescence intensity at SYP areas (arbitrary units)
WT	Syn TKO	Syn TKO - FL Rescue	Syn TKO - IDR Rescue
0.21287	0.04407	0.15	0.22222
0.08929	0.15	0.2	0.17442
0.18539	0.08333	0.21429	0.05556
0.17797	0.04762	0.27381	0.25
0.08451	0.13462	0.21875	0.39286
0.26471	0.09709	0.33333	0.17021
0.19737	0.0913	0.12121	0.3
0.21818	0.01613	0.36364	0.30435
0.20968	0.09474	0.33333	0.33333
0.15254	0.03175	0.12903	0.28571
0.25532	0.11364	0.18182	0.23077
0.11947	0.05419	0.23333	0.23529
0.24194	0.05479	0.11765	0.05
0.15556	0.04959	0.30488	0.35
0.20833	0.07467	0.30233	0.08333
0.175	0.18182	0.34146	0.23214
0.23881	0.18		0.3
0.15816	0.12264		0.07778
0.19737	0.05785		0.29412
0.13924	0.2		0.13333
0.15385	0.05797		0.2
0.19192	0.125		0.22222
0.28	0.24324		0.11413
0.12921	0.04038		0.08889
0.17308	0.075		0.09483
0.1875	0.08553		0.14173
0.09341	0.10909		0.18519
0.12879	0.04516		0.33333
0.11538	0.03589		0.14286
0.09434	0.23333		0.2
0.0566	0.09091		0.12903
0.27907	0.06667		0.29412
0.25	0.06667		0.07971
0.21			0.17949
0.23881
0.17742
