# Supplementary material for: Condensates of synaptic vesicles and synapsin-1 mediate actin sequestering and polymerization
Source: EMBO J. 2025 Aug 14;44(18):5112–48. doi: 10.1038/s44318-025-00516-y (PMC12436662; doi:10.1038/s44318-025-00516-y)
Supplement: Supplementary file 14 — Source data Fig. 8 [file 44318_2025_516_MOESM14_ESM.zip › Figure 8/Panel I/Actin signal autocorrelation value.xlsx]

## Sheet: Fig. 8i
	Actin signal autocorrelation value (arbitrary units)
lag in nm	WT	SYNTKO
20	1	1
40	0.759753	0.814115
60	0.31573	0.377609
80	-0.0538204	-0.0935059
100	-0.292287	-0.431273
120	-0.404716	-0.553053
140	-0.340604	-0.442732
160	-0.0766227	-0.13344
180	0.250051	0.277388
200	0.47805	0.623809
220	0.53579	0.736219
240	0.414246	0.552486
260	0.174113	0.170327
280	-0.12747	-0.226611
300	-0.361761	-0.489298
320	-0.418717	-0.557198
340	-0.290831	-0.428109
360	-0.0559508	-0.133303
380	0.182997	0.24183
400	0.343048	0.549154
420	0.36886	0.639854
440	0.228804	0.468029
460	-0.0283121	0.122857
480	-0.290286	-0.228275
500	-0.42641	-0.455231
520	-0.408245	-0.504751
540	-0.299621	-0.380413
560	-0.124646	-0.123862
580	0.0634143	0.179546
600	0.188041	0.408098
620	0.212707	0.44942
640	0.122788	0.279358
660	-0.0480525	-0.0122534
680	-0.238169	-0.284347
700	-0.321345	-0.438766
720	-0.257158	-0.447947
740	-0.11766	-0.324918
760	0.0462603	-0.105824
780	0.175602	0.140697
800	0.221018	0.314066
820	0.14903	0.330138
840	-0.00724735	0.184819
860	-0.160524	-0.0426426
880	-0.27457	-0.246236
900	-0.298401	-0.352446
920	-0.20496	-0.345283
940	-0.0321665	-0.242016
960	0.157429	-0.0735992
980	0.285811	0.101823
1000	0.308825	0.211533
