# Supplementary material for: Condensates of synaptic vesicles and synapsin-1 mediate actin sequestering and polymerization
Source: EMBO J. 2025 Aug 14;44(18):5112–48. doi: 10.1038/s44318-025-00516-y (PMC12436662; doi:10.1038/s44318-025-00516-y)
Supplement: Supplementary file 15 — Figure EV1 Source Data [file 44318_2025_516_MOESM15_ESM.zip]

Archive with 4 entries (3 files):
- EV 1/
- __MACOSX/._EV 1
- EV 1/Syn1-FL_IDR and Dom C (RGB)-1.tif
- __MACOSX/EV 1/._Syn1-FL_IDR and Dom C (RGB)-1.tif
