# Supplementary material for: Condensates of synaptic vesicles and synapsin-1 mediate actin sequestering and polymerization
Source: EMBO J. 2025 Aug 14;44(18):5112–48. doi: 10.1038/s44318-025-00516-y (PMC12436662; doi:10.1038/s44318-025-00516-y)
Supplement: Supplementary file 16 — Figure EV2 Source Data [file 44318_2025_516_MOESM16_ESM.zip]

Archive with 64 entries (55 files):
- EV 2/
- __MACOSX/._EV 2
- EV 2/.DS_Store
- __MACOSX/EV 2/._.DS_Store
- EV 2/Panel B/
- __MACOSX/EV 2/._Panel B
- EV 2/Panel A/
- __MACOSX/EV 2/._Panel A
- EV 2/Panel B/2 min/
- __MACOSX/EV 2/Panel B/._2 min
- EV 2/Panel B/.DS_Store
- __MACOSX/EV 2/Panel B/._.DS_Store
- EV 2/Panel B/Magnified region/
- __MACOSX/EV 2/Panel B/._Magnified region
- EV 2/Panel B/30 min/
- __MACOSX/EV 2/Panel B/._30 min
- EV 2/Panel A/2 min/
- __MACOSX/EV 2/Panel A/._2 min
- EV 2/Panel A/.DS_Store
- __MACOSX/EV 2/Panel A/._.DS_Store
- EV 2/Panel A/Magnified Region/
- __MACOSX/EV 2/Panel A/._Magnified Region
- EV 2/Panel A/30 min/
- __MACOSX/EV 2/Panel A/._30 min
- EV 2/Panel B/2 min/Syn1_MAX_Rep2_4┬╡M_actin-atp_syn1_002-1.tif
- __MACOSX/EV 2/Panel B/2 min/._Syn1_MAX_Rep2_4┬╡M_actin-atp_syn1_002-1.tif
- EV 2/Panel B/2 min/Actin_MAX_Rep2_4┬╡M_actin-atp_syn1_002-1.tif
- __MACOSX/EV 2/Panel B/2 min/._Actin_MAX_Rep2_4┬╡M_actin-atp_syn1_002-1.tif
- EV 2/Panel B/Magnified region/Syn1-Magenta LUT.tif
- __MACOSX/EV 2/Panel B/Magnified region/._Syn1-Magenta LUT.tif
- EV 2/Panel B/Magnified region/Actin-Green LUT.tif
- __MACOSX/EV 2/Panel B/Magnified region/._Actin-Green LUT.tif
- EV 2/Panel B/Magnified region/Actin-FIRE LUT.tif
- __MACOSX/EV 2/Panel B/Magnified region/._Actin-FIRE LUT.tif
- EV 2/Panel B/Magnified region/Syn1-FIRE LUT.tif
- __MACOSX/EV 2/Panel B/Magnified region/._Syn1-FIRE LUT.tif
- EV 2/Panel B/30 min/Actin_Rep3_4┬╡M_actin-atp_syn1_+3p-peg_before-lat--a_021-FIRE.tif
- __MACOSX/EV 2/Panel B/30 min/._Actin_Rep3_4┬╡M_actin-atp_syn1_+3p-peg_before-lat--a_021-FIRE.tif
- EV 2/Panel B/30 min/Syn1_Rep3_4┬╡M_actin-atp_syn1_+3p-peg_before-lat--a_021-fire.tif
- __MACOSX/EV 2/Panel B/30 min/._Syn1_Rep3_4┬╡M_actin-atp_syn1_+3p-peg_before-lat--a_021-fire.tif
- EV 2/Panel B/30 min/Actin_Rep3_4┬╡M_actin-atp_syn1_+3p-peg_before-lat--a_021.tif
- __MACOSX/EV 2/Panel B/30 min/._Actin_Rep3_4┬╡M_actin-atp_syn1_+3p-peg_before-lat--a_021.tif
- EV 2/Panel B/30 min/Syn1_Rep3_4┬╡M_actin-atp_syn1_+3p-peg_before-lat--a_021.tif
- __MACOSX/EV 2/Panel B/30 min/._Syn1_Rep3_4┬╡M_actin-atp_syn1_+3p-peg_before-lat--a_021.tif
- EV 2/Panel A/2 min/Syn1_MAX_4┬╡M_Syn1WT_rep3_4┬╡M_actin_002-1.tif
- __MACOSX/EV 2/Panel A/2 min/._Syn1_MAX_4┬╡M_Syn1WT_rep3_4┬╡M_actin_002-1.tif
- EV 2/Panel A/2 min/Actin_MAX_4┬╡M_Syn1WT_rep3_4┬╡M_actin_002-1.tif
- __MACOSX/EV 2/Panel A/2 min/._Actin_MAX_4┬╡M_Syn1WT_rep3_4┬╡M_actin_002-1.tif
- EV 2/Panel A/Magnified Region/Actin_Green_300 to 6000_Crop.tif
- __MACOSX/EV 2/Panel A/Magnified Region/._Actin_Green_300 to 6000_Crop.tif
- EV 2/Panel A/Magnified Region/Syn1_Magenta_300 to 4000_Crop.tif
- __MACOSX/EV 2/Panel A/Magnified Region/._Syn1_Magenta_300 to 4000_Crop.tif
- EV 2/Panel A/Magnified Region/Syn1_Fire_300 to 4000_Crop.tif
- __MACOSX/EV 2/Panel A/Magnified Region/._Syn1_Fire_300 to 4000_Crop.tif
- EV 2/Panel A/Magnified Region/Actin_Fire_300 to 6000_Crop.tif
- __MACOSX/EV 2/Panel A/Magnified Region/._Actin_Fire_300 to 6000_Crop.tif
- EV 2/Panel A/30 min/Syn1_4┬╡M_Syn1WT_rep3_4┬╡M_actin-atp_+3p-peg_007-1-1- fire LUT_01.tif
- __MACOSX/EV 2/Panel A/30 min/._Syn1_4┬╡M_Syn1WT_rep3_4┬╡M_actin-atp_+3p-peg_007-1-1- fire LUT_01.tif
- EV 2/Panel A/30 min/Actin_4┬╡M_Syn1WT_rep3_4┬╡M_actin-atp_+3p-peg_007-1-1.tif
- __MACOSX/EV 2/Panel A/30 min/._Actin_4┬╡M_Syn1WT_rep3_4┬╡M_actin-atp_+3p-peg_007-1-1.tif
- EV 2/Panel A/30 min/Syn1_4┬╡M_Syn1WT_rep3_4┬╡M_actin-atp_+3p-peg_007-1-1.tif
- __MACOSX/EV 2/Panel A/30 min/._Syn1_4┬╡M_Syn1WT_rep3_4┬╡M_actin-atp_+3p-peg_007-1-1.tif
- EV 2/Panel A/30 min/Actin_4┬╡M_Syn1WT_rep3_4┬╡M_actin-atp_+3p-peg_007-1-1- fire LUT_01.tif
- __MACOSX/EV 2/Panel A/30 min/._Actin_4┬╡M_Syn1WT_rep3_4┬╡M_actin-atp_+3p-peg_007-1-1- fire LUT_01.tif
