# Supplementary material for: Condensates of synaptic vesicles and synapsin-1 mediate actin sequestering and polymerization
Source: EMBO J. 2025 Aug 14;44(18):5112–48. doi: 10.1038/s44318-025-00516-y (PMC12436662; doi:10.1038/s44318-025-00516-y)
Supplement: Supplementary file 17 — Figure EV3 Source Data [file 44318_2025_516_MOESM17_ESM.zip]

Archive with 50 entries (45 files):
- EV 3/
- __MACOSX/._EV 3
- EV 3/.DS_Store
- __MACOSX/EV 3/._.DS_Store
- EV 3/Panel B/
- __MACOSX/EV 3/._Panel B
- EV 3/Panel D/
- __MACOSX/EV 3/._Panel D
- EV 3/Panel C/
- __MACOSX/EV 3/._Panel C
- EV 3/Panel A/
- __MACOSX/EV 3/._Panel A
- EV 3/Panel B/Syn1 at 35 min.tif
- __MACOSX/EV 3/Panel B/._Syn1 at 35 min.tif
- EV 3/Panel B/Syn1 at 0 min.tif
- __MACOSX/EV 3/Panel B/._Syn1 at 0 min.tif
- EV 3/Panel B/Actin at 35 min.tif
- __MACOSX/EV 3/Panel B/._Actin at 35 min.tif
- EV 3/Panel B/Merge at 0 min.tif
- __MACOSX/EV 3/Panel B/._Merge at 0 min.tif
- EV 3/Panel B/Merge at 35 min.tif
- __MACOSX/EV 3/Panel B/._Merge at 35 min.tif
- EV 3/Panel B/Actin at 0 min.tif
- __MACOSX/EV 3/Panel B/._Actin at 0 min.tif
- EV 3/Panel D/Syn1_FL + Actin_epifluorescence.tif
- __MACOSX/EV 3/Panel D/._Syn1_FL + Actin_epifluorescence.tif
- EV 3/Panel D/actin_brightfield.tif
- __MACOSX/EV 3/Panel D/._actin_brightfield.tif
- EV 3/Panel D/Syn1_FL_brightfield.tif
- __MACOSX/EV 3/Panel D/._Syn1_FL_brightfield.tif
- EV 3/Panel D/Synn1-FL_epifluorescence.tif
- __MACOSX/EV 3/Panel D/._Synn1-FL_epifluorescence.tif
- EV 3/Panel D/Syn1_FL + Actin_brightfield.tif
- __MACOSX/EV 3/Panel D/._Syn1_FL + Actin_brightfield.tif
- EV 3/Panel D/actin-epifluorescence.tif
- __MACOSX/EV 3/Panel D/._actin-epifluorescence.tif
- EV 3/Panel C/Fig. EV 3c.xlsx
- __MACOSX/EV 3/Panel C/._Fig. EV 3c.xlsx
- EV 3/Panel A/Actin at 35 min.tif
- __MACOSX/EV 3/Panel A/._Actin at 35 min.tif
- EV 3/Panel A/Merge at 0 min.tif
- __MACOSX/EV 3/Panel A/._Merge at 0 min.tif
- EV 3/Panel A/Merge at 35 min.tif
- __MACOSX/EV 3/Panel A/._Merge at 35 min.tif
- EV 3/Panel A/Syn1-DomC at 35 min.tif
- __MACOSX/EV 3/Panel A/._Syn1-DomC at 35 min.tif
- EV 3/Panel A/Syn1-DomC at 0 min.tif
- __MACOSX/EV 3/Panel A/._Syn1-DomC at 0 min.tif
- EV 3/Panel A/Actin at 0 min.tif
- __MACOSX/EV 3/Panel A/._Actin at 0 min.tif
