# Supplementary material for: Condensates of synaptic vesicles and synapsin-1 mediate actin sequestering and polymerization
Source: EMBO J. 2025 Aug 14;44(18):5112–48. doi: 10.1038/s44318-025-00516-y (PMC12436662; doi:10.1038/s44318-025-00516-y)
Supplement: Supplementary file 17 — Figure EV3 Source Data [file 44318_2025_516_MOESM17_ESM.zip › EV 3/Panel C/Fig. EV 3c.xlsx]

## Sheet: Sheet1
Turbidity data measurements
Syn1-FL + Actin	Syn1-FL	Actin
0.303	0.042	0.02
0.225	0.035	0.017
0.342	0.053	0.022
0.445	0.055
