# Supplementary material for: Condensates of synaptic vesicles and synapsin-1 mediate actin sequestering and polymerization
Source: EMBO J. 2025 Aug 14;44(18):5112–48. doi: 10.1038/s44318-025-00516-y (PMC12436662; doi:10.1038/s44318-025-00516-y)
Supplement: Supplementary file 18 — Figure EV4 Source Data [file 44318_2025_516_MOESM18_ESM.zip]

Archive with 34 entries (29 files):
- EV 4/
- __MACOSX/._EV 4
- EV 4/.DS_Store
- __MACOSX/EV 4/._.DS_Store
- EV 4/Panel B/
- __MACOSX/EV 4/._Panel B
- EV 4/Panel E/
- __MACOSX/EV 4/._Panel E
- EV 4/Panel D/
- __MACOSX/EV 4/._Panel D
- EV 4/Panel C/
- __MACOSX/EV 4/._Panel C
- EV 4/Panel B/His_SUMO_EGFP_Syn1a_S568_605E_CaMKII_purification gel.tif
- __MACOSX/EV 4/Panel B/._His_SUMO_EGFP_Syn1a_S568_605E_CaMKII_purification gel.tif
- EV 4/Panel E/Fig. EV 4e.xlsx
- __MACOSX/EV 4/Panel E/._Fig. EV 4e.xlsx
- EV 4/Panel D/Syn1a_PKA+CaMKII_10min_zoom in.tif
- __MACOSX/EV 4/Panel D/._Syn1a_PKA+CaMKII_10min_zoom in.tif
- EV 4/Panel D/Syn1a_PKA_25min_zoom in.tif
- __MACOSX/EV 4/Panel D/._Syn1a_PKA_25min_zoom in.tif
- EV 4/Panel D/Syn1a_WT_10min_zoom in.tif
- __MACOSX/EV 4/Panel D/._Syn1a_WT_10min_zoom in.tif
- EV 4/Panel D/Syn1a_CamKII_25min_zoom in.tif
- __MACOSX/EV 4/Panel D/._Syn1a_CamKII_25min_zoom in.tif
- EV 4/Panel D/Syn1a_PKA+CamKII_25min_zoom in.tif
- __MACOSX/EV 4/Panel D/._Syn1a_PKA+CamKII_25min_zoom in.tif
- EV 4/Panel D/Syn1a_PKA_10min_zoom in.tif
- __MACOSX/EV 4/Panel D/._Syn1a_PKA_10min_zoom in.tif
- EV 4/Panel D/Syn1a_CamKII_10min_zoom in.tif
- __MACOSX/EV 4/Panel D/._Syn1a_CamKII_10min_zoom in.tif
- EV 4/Panel D/Syn1a_WT_25min_zoom in.tif
- __MACOSX/EV 4/Panel D/._Syn1a_WT_25min_zoom in.tif
- EV 4/Panel C/Syn1 WT and phosphomimetics_all proteins gel.tif
- __MACOSX/EV 4/Panel C/._Syn1 WT and phosphomimetics_all proteins gel.tif
