# Supplementary material for: Condensates of synaptic vesicles and synapsin-1 mediate actin sequestering and polymerization
Source: EMBO J. 2025 Aug 14;44(18):5112–48. doi: 10.1038/s44318-025-00516-y (PMC12436662; doi:10.1038/s44318-025-00516-y)
Supplement: Supplementary file 18 — Figure EV4 Source Data [file 44318_2025_516_MOESM18_ESM.zip › EV 4/Panel E/Fig. EV 4e.xlsx]

## Sheet: Sheet1
Condensates Feret (Diameter) cumulative frequency distribution
	WT		PKA		CaMKII		PKA+CaMKII
Bin center, 𝛍m	10 min	25 min	10 min	25 min	10 min	25 min	10 min	25 min
0.4	8.18103	1.63522	7.74818	2.41052	4	3.45395	6.81818	4.25791
0.6	23.3246	8.1761	26.8765	8.47334	18.4444	10.8553	22.4432	19.9513
0.8	34.7258	14.9686	38.0952	12.3448	28.4444	15.7895	31.25	30.4136
1	48.3029	22.2642	49.6368	18.2615	42.6667	24.0132	50	41.3625
1.2	61.0096	30.1887	61.0169	25.2739	58	32.8947	68.1818	52.9197
1.4	72.3238	39.7484	70.1372	34.1125	72.8889	43.5855	85.5114	64.5985
1.6	82.1584	47.1698	78.4504	43.5354	84.2222	53.0428	93.4659	72.871
1.8	87.2063	53.0818	84.4229	52.8853	91.1111	60.9375	96.5909	79.0754
2	91.819	58.7421	89.5077	64.2075	96.4444	67.5987	98.8636	84.7932
2.2	93.7337	62.8931	93.7853	72.8999	98.2222	72.9441	99.7159	88.9294
2.4	95.3003	67.1698	96.6102	80.935	99.1111	78.125	99.7159	91.2409
2.6	97.0409	72.5786	98.063	86.7787	99.7778	82.7303	100	93.674
2.8	98.4334	77.3585	98.7086	91.2345	100	85.4441	100	95.8637
3	99.5648	83.3962	99.435	95.252	100	89.8849	100	97.2019
3.2	99.913	86.0377	99.7579	97.3703	100	91.2829	100	98.0535
3.4	100	89.1824	99.9193	98.6121	100	93.0921	100	99.2701
3.6	100	91.5723	100	99.3426	100	94.4901	100	99.635
3.8	100	92.8302	100	99.5617	100	96.2171	100	100
4	100	95.2201	100	99.8539	100	97.7796	100	100
4.2	100	96.1006	100	99.8539	100	98.4375	100	100
4.4	100	97.3585	100	100	100	98.7664	100	100
4.6	100	98.239	100	100	100	99.3421	100	100
4.8	100	98.4906	100	100	100	99.5888	100	100
5	100	98.8679	100	100	100	99.7533	100	100
5.2	100	98.9937	100	100	100	99.9178	100	100
5.4	100	99.6226	100	100	100	100	100	100
5.6	100	99.8742	100	100	100	100	100	100
5.8	100	99.8742	100	100	100	100	100	100
6	100	99.8742	100	100	100	100	100	100
6.2	100	99.8742	100	100	100	100	100	100
6.4	100	100	100	100	100	100	100	100
