# Supplementary material for: Condensates of synaptic vesicles and synapsin-1 mediate actin sequestering and polymerization
Source: EMBO J. 2025 Aug 14;44(18):5112–48. doi: 10.1038/s44318-025-00516-y (PMC12436662; doi:10.1038/s44318-025-00516-y)
Supplement: Supplementary file 19 — Figure EV5 Source Data [file 44318_2025_516_MOESM19_ESM.zip]

Archive with 59 entries (54 files):
- EV 5/
- __MACOSX/._EV 5
- EV 5/.DS_Store
- __MACOSX/EV 5/._.DS_Store
- EV 5/Panel B/
- EV 5/Panel D/
- __MACOSX/EV 5/._Panel D
- EV 5/Panel C/
- __MACOSX/EV 5/._Panel C
- EV 5/Panel A/
- __MACOSX/EV 5/._Panel A
- EV 5/Panel B/Rab5.tif
- __MACOSX/EV 5/Panel B/._Rab5.tif
- EV 5/Panel B/beta-actin.tif
- __MACOSX/EV 5/Panel B/._beta-actin.tif
- EV 5/Panel B/VGLUT1.tif
- __MACOSX/EV 5/Panel B/._VGLUT1.tif
- EV 5/Panel B/Rab3a.tif
- __MACOSX/EV 5/Panel B/._Rab3a.tif
- EV 5/Panel B/Synaptophysin 1.tif
- __MACOSX/EV 5/Panel B/._Synaptophysin 1.tif
- EV 5/Panel B/Synapsin 1.tif
- __MACOSX/EV 5/Panel B/._Synapsin 1.tif
- EV 5/Panel B/PSD95.tif
- __MACOSX/EV 5/Panel B/._PSD95.tif
- EV 5/Panel B/1_SV_Western_Blot_Overlay_Widefield.tif
- __MACOSX/EV 5/Panel B/._1_SV_Western_Blot_Overlay_Widefield.tif
- EV 5/Panel B/Synaptobrevin 2.tif
- __MACOSX/EV 5/Panel B/._Synaptobrevin 2.tif
- EV 5/Panel B/alpha-synuclein.tif
- __MACOSX/EV 5/Panel B/._alpha-synuclein.tif
- EV 5/Panel B/Synaptotagmin 1.tif
- __MACOSX/EV 5/Panel B/._Synaptotagmin 1.tif
- EV 5/Panel D/Syn1-IDR at 90 min.tif
- __MACOSX/EV 5/Panel D/._Syn1-IDR at 90 min.tif
- EV 5/Panel D/SVs at 0 min.tif
- __MACOSX/EV 5/Panel D/._SVs at 0 min.tif
- EV 5/Panel D/SVs at 90 min.tif
- __MACOSX/EV 5/Panel D/._SVs at 90 min.tif
- EV 5/Panel D/Merge at 0 min.tif
- __MACOSX/EV 5/Panel D/._Merge at 0 min.tif
- EV 5/Panel D/Syn1-IDR at 0 min.tif
- __MACOSX/EV 5/Panel D/._Syn1-IDR at 0 min.tif
- EV 5/Panel D/Merge at 90 min.tif
- __MACOSX/EV 5/Panel D/._Merge at 90 min.tif
- EV 5/Panel D/Actin at 90 min.tif
- __MACOSX/EV 5/Panel D/._Actin at 90 min.tif
- EV 5/Panel D/Actin at 0 min.tif
- __MACOSX/EV 5/Panel D/._Actin at 0 min.tif
- EV 5/Panel C/Fig. EV 5c.xlsx
- __MACOSX/EV 5/Panel C/._Fig. EV 5c.xlsx
- EV 5/Panel A/SVs at 0 min.tif
- __MACOSX/EV 5/Panel A/._SVs at 0 min.tif
- EV 5/Panel A/Actin at 45 min.tif
- __MACOSX/EV 5/Panel A/._Actin at 45 min.tif
- EV 5/Panel A/SVs at 45 min.tif
- __MACOSX/EV 5/Panel A/._SVs at 45 min.tif
- EV 5/Panel A/Actin at 0 min.tif
- __MACOSX/EV 5/Panel A/._Actin at 0 min.tif
