# Supplementary material for: Condensates of synaptic vesicles and synapsin-1 mediate actin sequestering and polymerization
Source: EMBO J. 2025 Aug 14;44(18):5112–48. doi: 10.1038/s44318-025-00516-y (PMC12436662; doi:10.1038/s44318-025-00516-y)
Supplement: Supplementary file 19 — Figure EV5 Source Data [file 44318_2025_516_MOESM19_ESM.zip › EV 5/Panel C/Fig. EV 5c.xlsx]

## Sheet: Sheet1
Diffusion coefficients of actin bound to SVs
Dbulk_Actin	DSV_Actin	Dbulk_ACtinSynapsin	DSV_ActinSynapsin
45.9706	2.00272	65.6297	6.47004
110.602	6.1772	28.9753	7.43546
86.1079	2.77584	50.9157	4.60244
105.501	1.65561	26.037	5.63367
105.993	1.13974	52.6853	9.50806
91.9638	5.09436	41.6454	1.83001
84.9825	6.58569	61.6108	6.49335
106.312	4.02442	64.6128	5.96812
102.183	4.87876	66.1009	1.79876
99.2453	8.18726	36.1839	4.59409
88.8732	2.9882	57.1956	9.19828
99.2002	9.88721	43.6781	4.33253
74.9881	5.09415	53.2118	7.55569
50.435	3.85004	67.9764	1.92497
100.034	5.10261	62.6779	3.69808
100.284	2.00351	57.5381	7.17558
89.3373	4.5532	60.9182	1.61953
100.736	1.73738	53.4086	9.62493
100.145	6.11695	57.4227	3.42183
97.6996	0.22583	54.8757	6.22445
89.812	1.52393	50.9937	0.51107
80.6492	0.90581		2.00958
86.1848	7.75294		2.94645
91.2178	0.1523		0.91611
110.389	0.13289		1.67477
88.5282	3.44599		4.52609
83.5302	2.50492		1.73024
87.8572	0.38849		1.04372
102.217	8.439		0.65888
100.923	0.64128		0.4495
57.2868	2.20662		0.38795
109.39	1.05573		9.30045
60.5037	1.88162		0.13334
43.8245	1.3667		0.79521
33.4091	4.81309		1.18244
37.3576	1.80973		1.88652
40.314	2.48943		0.47201
	0.0569		0.29016
	0.55826		1.38229
	0.92739		0.17783
	0.61321		0.60251
	0.33543		3.98721
	7.21592		2.71686
	1.16385		1.21293
	0.83071		1.0998
	1.4621		0.95036
	0.90836		7.53625
	2.27984		3.46594
	4.7736		8.23478
	1.03728		5.99129
	0.46764		7.74387
	5.68014		3.89914
	3.93764		1.95279
	6.55917		6.46473
	4.07393		7.20139
	3.6602		9.68166
	3.06703		4.47618
	2.85176		8.71819
	2.72375		7.46172
	4.92177		5.56441
	3.86995		3.73663
	1.66144		4.78316
	1.20388		2.76248
	1.18329		8.67605
	1.99992		5.21795
	6.97543		8.46046
	7.57486		5.8702
	0.02999		9.93457
	1.55164		4.73174
	6.72273		4.42421
	1.11237		5.71572
	7.65231		2.88507
	2.93973		2.67492
	1.46444		7.88368
	5.9397		1.79208
	5.38508		3.43104
	0.40415		2.79465
	3.23616		1.2349
	8.03674
	0.76147
	0.89643
	2.169
	1.89008
	1.46801
	0.97655
	0.40262
	4.49123
	0.57327
	0.15653
	3.59462
	5.6307
	6.49925
	2.0379
	1.6556
	0.04601
	3.35211
	0.65396
	0.64907
	0.29005
	3.33424
	1.78385
	3.89646
	1.06779
	2.15992
	2.07985
	0.97319
	5.02758
	1.14696
	7.93397
	6.18677
	9.4121
	6.46927
	9.13534
	1.70889
	0.43359
	8.58392
	6.2592
	8.08435
	3.08616
	0.01717
	3.30639
	3.66683
	0.33207
	3.6379
	0.27947
	1.33319
	8.23585
	5.97618
	2.52416
	0.27837
	4.49014
	1.68527
