# Supplementary material for: Condensates of synaptic vesicles and synapsin-1 mediate actin sequestering and polymerization
Source: EMBO J. 2025 Aug 14;44(18):5112–48. doi: 10.1038/s44318-025-00516-y (PMC12436662; doi:10.1038/s44318-025-00516-y)
Supplement: Supplementary file 20 — Figure EV6 Source Data [file 44318_2025_516_MOESM20_ESM.zip]

Archive with 26 entries (22 files):
- EV 6/
- __MACOSX/._EV 6
- EV 6/.DS_Store
- __MACOSX/EV 6/._.DS_Store
- EV 6/Panel B/
- __MACOSX/EV 6/._Panel B
- EV 6/Panel C/
- __MACOSX/EV 6/._Panel C
- EV 6/Panel A/
- __MACOSX/EV 6/._Panel A
- EV 6/Panel B/Fig. EV 6b.xlsx
- __MACOSX/EV 6/Panel B/._Fig. EV 6b.xlsx
- EV 6/Panel C/Fig. EV 6c.xlsx
- __MACOSX/EV 6/Panel C/._Fig. EV 6c.xlsx
- EV 6/Panel A/Cutout_BeforeHxd_Merge.tif
- __MACOSX/EV 6/Panel A/._Cutout_BeforeHxd_Merge.tif
- EV 6/Panel A/Cutout_BeforeHxd_Syn1_30000.tif
- __MACOSX/EV 6/Panel A/._Cutout_BeforeHxd_Syn1_30000.tif
- EV 6/Panel A/Cutout_AfterHxd_Actin_2100.tif
- __MACOSX/EV 6/Panel A/._Cutout_AfterHxd_Actin_2100.tif
- EV 6/Panel A/Cutout_AfterHxd_Merge.tif
- __MACOSX/EV 6/Panel A/._Cutout_AfterHxd_Merge.tif
- EV 6/Panel A/Cutout_BeforeHxd_Actin_2100.tif
- __MACOSX/EV 6/Panel A/._Cutout_BeforeHxd_Actin_2100.tif
- EV 6/Panel A/Cutout_AfterHxd_Syn1_30000.tif
- __MACOSX/EV 6/Panel A/._Cutout_AfterHxd_Syn1_30000.tif
