# Supplementary material for: Condensates of synaptic vesicles and synapsin-1 mediate actin sequestering and polymerization
Source: EMBO J. 2025 Aug 14;44(18):5112–48. doi: 10.1038/s44318-025-00516-y (PMC12436662; doi:10.1038/s44318-025-00516-y)
Supplement: Supplementary file 20 — Figure EV6 Source Data [file 44318_2025_516_MOESM20_ESM.zip › EV 6/Panel B/Fig. EV 6b.xlsx]

## Sheet: Sheet1
	Fluorescence intensity, normalized to the max value before Hexanediol (arbitrary units)
	Synapsin1		Actin
Distance (microns)	Before Hexanediol	After Hexanediol	Before Hexanediol	After Hexanediol
0	0.0582328	0.156928	2.47451	0
0.227	0.106172	0	1.15679	0.891943
0.454	0	0.171261	1.31468	4.61426
0.681	0.909196	0.0662787	4.19967	0.620438
0.908	3.38394	0.027247	7.28577	2.32557
1.135	8.50637	0.252733	11.8683	4.53777
1.3619	17.5558	0.850357	26.0569	8.93497
1.5889	31.5864	1.29498	46.7182	12.2108
1.8159	46.3783	2.1252	56.5207	11.4761
2.0429	58.8466	2.16792	59.4867	12.0736
2.2699	69.2236	2.41354	69.8448	14.076
2.4969	75.7533	2.68473	80.3069	16.6379
2.7239	84.2526	2.78686	78.4106	12.2539
2.9509	91.3195	2.57516	91.2929	7.57573
3.1779	92.2648	2.2725	93.8579	8.47252
3.4049	96.4132	2.29208	100	9.47572
3.6319	99.1484	2.70066	97.1051	9.29844
3.8589	96.7659	3.47316	97.9169	14.7766
4.0858	98.8227	4.57304	98.8242	21.4637
4.3128	100	4.77948	95.0848	18.93
4.5398	99.5783	3.33429	99.2626	7.65988
4.7668	99.0182	2.09986	92.7003	7.37548
4.9938	97.6319	1.83778	88.1711	12.7289
5.2208	94.9115	1.70472	74.4236	9.7191
5.4478	91.4717	2.19432	81.5516	12.3559
5.6748	86.43	3.12497	75.3764	10.7724
5.9018	79.7124	2.70259	66.8876	13.283
6.1288	71.4154	2.24381	62.0266	11.3647
6.3558	61.1952	3.79033	50.7764	14.3556
6.5827	48.0435	4.26719	37.607	24.3114
6.8097	33.5604	3.73964	23.1382	12.267
7.0367	18.9325	2.35043	11.1904	10.0131
7.2637	8.42155	1.50034	6.39562	5.69074
7.4907	3.20743	0.949504	4.66047	3.64996
7.7177	0.910622	0.468122	2.56875	2.79912
7.9447	0.457881	0.30529	1.05959	3.27697
8.1717	0.52407	0.206937	2.43395	3.07312
8.3987	1.15043	0.246445	3.6072	3.28189
8.6257	3.79082	0.121194	4.11987	2.11407
8.8527	8.38058	0.203933	6.36176	1.22892
9.0797	17.3233	0.29761	22.3216	0.068052
9.3066	29.5137	0.741396	32.9762	4.40893
9.5336	42.5178	1.65103	49.1203	11.2197
9.7606	54.2585	3.22827	53.1368	12.0567
9.9876	64.4499	4.2014	61.1393	20.7567
10.2146	74.5329	2.74423	66.8561	17.5695
10.4416	78.8064	1.92203	81.0483	11.0154
10.6686	83.8607	1.69167	85.62	12.0967
10.8956	86.7882	1.98465	86.8761	6.28055
11.1226	90.9901	2.24678	96.9527	10.5947
11.3496	92.7748	3.49127	87.1999	16.9138
11.5766	92.8639	4.07363	85.1804	25.3795
11.8035	93.9568	5.10847	89.5666	18.256
12.0305	92.6205	3.96456	93.7692	12.4816
12.2575	89.6946	2.66901	87.7333	12.5586
12.4845	87.3313	2.4737	84.4001	11.5931
12.7115	84.1298	3.85975	78.3861	15.9121
12.9385	80.1569	5.55443	71.0622	19.3763
13.1655	74.7367	6.47094	63.0631	19.2728
13.3925	67.7002	5.80237	54.3995	14.3605
13.6195	57.6784	4.41882	41.8161	14.8314
13.8465	45.6461	3.01865	32.7291	14.9557
14.0735	31.6099	2.02453	23.1112	10.7192
14.3005	19.9793	1.28733	9.3697	5.78708
14.5274	6.56288	0.941645	5.5	3.0743
14.7544	2.125	0.43216	3.46733	1.53746
14.9814	0.35859	0.0252132	2.37708	1.9239
15.2084	0.0410758	0.168112	0	2.45761
