# Supplementary material for: Condensates of synaptic vesicles and synapsin-1 mediate actin sequestering and polymerization
Source: EMBO J. 2025 Aug 14;44(18):5112–48. doi: 10.1038/s44318-025-00516-y (PMC12436662; doi:10.1038/s44318-025-00516-y)
Supplement: Supplementary file 20 — Figure EV6 Source Data [file 44318_2025_516_MOESM20_ESM.zip › EV 6/Panel C/Fig. EV 6c.xlsx]

## Sheet: Sheet1
Fluorescence Enrichment [In/Out] : Average fluorescence intensity in ROI in dense phase divided by average fluorescence intensity in the same size ROI in dilute phase
Synapsin1		Actin
Before Hexanediol	After Hexanediol	Before Hexanediol	After Hexanediol
26.5171	3.5518	2.27925	1.43328
30.9446	4.7088	2.53001	1.5487
19.274	2.94722	2.08608	1.29935
20.0993	1.82137	2.02359	1.12057
17.5119	2.65127	2.02947	1.28429
22.7223	1.37475	2.14014	1.04184
20.6939	1.89514	2.00365	1.13733
19.7749	2.33085	2.00327	1.20599
16.214	2.06272	1.78712	1.17099
19.3667	1.49944	1.94017	1.08532
11.0551	1.68265	3.9299	1.29403
6.7042	1.66556	2.20433	1.38153
8.64314	1.53276	2.88289	1.25686
9.94691	1.53166	3.27561	1.24831
14.0722	2.81572	3.64467	2.06882
18.8721	1.45437	4.43183	1.23868
17.8863	2.30223	4.8409	1.58283
6.3845	2.08638	2.34457	1.47203
14.4218	1.68506	3.67146	1.22002
13.1837	1.67071	3.92301	1.393
17.4371	2.58305	5.14354	1.57223
9.49632	2.34286	2.67	1.41734
8.25779	2.44848	2.84795	1.52887
11.2965	2.50058	3.31329	1.57004
6.52618	2.18783	2.47579	1.40685
4.48433	2.5221	1.77265	1.4442
4.21063	3.09033	1.60791	1.75774
14.5147	2.70493	4.53704	1.46412
5.06149	3.46543	2.36111	1.98302
9.51988	2.49098	2.88509	1.48314
