# Supplementary material for: Condensates of synaptic vesicles and synapsin-1 mediate actin sequestering and polymerization
Source: EMBO J. 2025 Aug 14;44(18):5112–48. doi: 10.1038/s44318-025-00516-y (PMC12436662; doi:10.1038/s44318-025-00516-y)
Supplement: Supplementary file 21 — Figure EV7 Source Data [file 44318_2025_516_MOESM21_ESM.zip]

Archive with 34 entries (29 files):
- EV 7/
- __MACOSX/._EV 7
- EV 7/.DS_Store
- __MACOSX/EV 7/._.DS_Store
- EV 7/Panel B/
- __MACOSX/EV 7/._Panel B
- EV 7/Panel D/
- __MACOSX/EV 7/._Panel D
- EV 7/Panel C/
- __MACOSX/EV 7/._Panel C
- EV 7/Panel A/
- __MACOSX/EV 7/._Panel A
- EV 7/Panel B/Fig. EV 7b.xlsx
- __MACOSX/EV 7/Panel B/._Fig. EV 7b.xlsx
- EV 7/Panel D/Fig. EV 7d.xlsx
- __MACOSX/EV 7/Panel D/._Fig. EV 7d.xlsx
- EV 7/Panel C/Fig. EV 7c.xlsx
- __MACOSX/EV 7/Panel C/._Fig. EV 7c.xlsx
- EV 7/Panel A/FL_Cutout.tif
- __MACOSX/EV 7/Panel A/._FL_Cutout.tif
- EV 7/Panel A/WT_Cutout.tif
- __MACOSX/EV 7/Panel A/._WT_Cutout.tif
- EV 7/Panel A/WT.tif
- __MACOSX/EV 7/Panel A/._WT.tif
- EV 7/Panel A/IDR.tif
- __MACOSX/EV 7/Panel A/._IDR.tif
- EV 7/Panel A/TKO.tif
- __MACOSX/EV 7/Panel A/._TKO.tif
- EV 7/Panel A/TKO_Cutout.tif
- __MACOSX/EV 7/Panel A/._TKO_Cutout.tif
- EV 7/Panel A/FL.tif
- __MACOSX/EV 7/Panel A/._FL.tif
- EV 7/Panel A/IDR_Cutout.tif
- __MACOSX/EV 7/Panel A/._IDR_Cutout.tif
