# Supplementary material for: Condensates of synaptic vesicles and synapsin-1 mediate actin sequestering and polymerization
Source: EMBO J. 2025 Aug 14;44(18):5112–48. doi: 10.1038/s44318-025-00516-y (PMC12436662; doi:10.1038/s44318-025-00516-y)
Supplement: Supplementary file 21 — Figure EV7 Source Data [file 44318_2025_516_MOESM21_ESM.zip › EV 7/Panel B/Fig. EV 7b.xlsx]

## Sheet: Sheet1
Normalized max actin fluorescence intensity at SYP areas (arbitrary units)
WT	Syn TKO	Syn TKO - FL Rescue	Syn TKO - IDR Rescue
0.1369	0.04233	0.2	0.22222
0.17645	0.04545	0.1875	0.17647
0.10063	0.09091	0.18182	0.12903
		0.23213
