# Supplementary material for: Condensates of synaptic vesicles and synapsin-1 mediate actin sequestering and polymerization
Source: EMBO J. 2025 Aug 14;44(18):5112–48. doi: 10.1038/s44318-025-00516-y (PMC12436662; doi:10.1038/s44318-025-00516-y)
Supplement: Supplementary file 21 — Figure EV7 Source Data [file 44318_2025_516_MOESM21_ESM.zip › EV 7/Panel D/Fig. EV 7d.xlsx]

## Sheet: Sheet1
Synaptophysin signal area, µm^2
WT	Syn TKO	Syn TKO - FL Rescue	Syn TKO - IDR Rescue
0.005	0.006	0.01	0.025
0.008	0.01	0.005	0.011
0.012	0.008	0.005	0.009
0.005	0.006	0.031	0.022
0.005	0.012	0.046	0.004
0.005	0.048	0.004	0.053
0.052	0.008	0.005	0.214
0.007	0.006	0.006	0.015
0.005	0.007	0.007	0.008
0.004	0.012	0.004	0.042
0.009	0.02	0.016	0.012
0.005	0.004	0.012	0.006
0.006	0.01	0.023	0.004
0.008	0.009	0.005	0.009
0.014	0.006	0.012	0.012
0.013	0.011	0.013	0.015
0.005	0.006	0.004	0.005
0.034	0.008	0.011	0.018
0.016	0.006	0.006	0.004
0.021	0.009	0.004	0.027
0.027	0.004	0.004	0.044
0.01	0.006	0.105	0.008
0.035	0.006	0.06	0.009
0.01	0.007	0.004	0.01
0.011	0.004	0.026	0.022
0.004	0.007	0.015	0.005
0.004	0.008	0.01	0.014
0.01	0.028	0.005	0.012
0.006	0.005	0.006	0.012
0.036	0.008	0.01	0.011
0.007	0.01	0.009	0.018
0.007	0.004	0.016	0.007
0.008	0.005	0.007	0.014
0.008	0.008	0.007	0.01
0.014	0.004	0.021	0.005
0.023	0.016	0.008	0.017
0.014	0.008	0.008	0.005
0.01	0.007	0.008	0.006
0.008	0.005	0.016	0.028
0.007	0.014	0.006	0.007
0.007	0.006	0.027	0.118
0.032	0.004	0.01	0.006
0.01	0.028	0.005	0.097
0.016	0.005	0.011	0.016
0.004	0.014	0.062	0.045
0.025	0.011	0.016	0.018
0.006	0.006	0.005	0.069
0.004	0.01	0.014	0.006
0.025	0.004	0.014	0.004
0.006	0.013	0.005	0.006
0.008	0.005	0.027	0.134
0.028	0.008	0.008	0.251
0.006	0.005	0.012	0.016
0.005	0.016	0.006	0.009
0.004	0.016	0.017	0.051
0.011	0.014	0.014	0.004
0.006	0.004	0.104	0.116
0.012	0.009	0.038	0.216
0.006	0.005	0.004	0.004
0.004	0.006	0.02	0.008
0.095	0.006	0.008	0.005
0.01	0.006	0.013	0.006
0.004	0.006	0.014	0.005
0.006	0.005	0.009	0.006
0.02	0.006	0.008	0.008
0.008	0.004	0.026	0.012
0.145	0.009	0.061	0.058
0.005	0.004	0.005	0.008
0.008	0.008	0.046	0.014
0.028	0.011	0.008	0.189
0.004	0.005	0.104	0.096
0.036	0.005	0.017	0.29
0.009	0.004	0.016	0.004
0.004	0.007	0.006	0.014
0.032	0.013	0.006	0.004
0.004	0.004	0.011	0.011
0.005	0.008	0.159	0.244
0.004	0.008	0.026	0.01
0.061	0.006	0.01	0.012
0.006	0.004	0.03	0.006
0.005	0.018	0.005	0.012
0.052	0.01	0.1	0.005
0.01	0.018	0.062	0.071
0.018	0.012	0.048	0.036
0.005	0.018	0.006	0.004
0.004	0.004	0.182	0.039
0.04	0.004	0.157	0.008
0.004	0.005	0.005	1.055
0.005	0.006	0.272	0.005
0.012	0.006	0.008	0.024
0.005	0.004	0.023	0.034
0.012	0.013	0.015	0.004
0.004	0.004	0.022	0.471
0.021	0.006	0.059	0.009
0.064	0.005	0.026	0.044
0.009	0.007	0.012	0.261
0.004	0.011	0.071	0.006
0.007	0.004	0.008	0.007
0.005	0.005	0.004	0.004
0.037	0.02	0.071	0.006
0.014	0.006	0.011	0.009
0.15	0.004	0.009	0.079
0.004	0.004	0.02	0.004
0.013	0.006	0.133	0.006
0.011	0.01	0.004	0.038
0.013	0.007	0.024	0.014
0.004	0.006	0.008	0.004
0.004	0.013	0.028	0.084
0.004	0.013	0.019	0.15
0.006	0.012	0.035	0.013
0.03	0.004	0.027	0.004
0.01	0.01	0.006	0.248
0.004	0.009	0.146	0.214
0.005	0.004	0.108	0.205
0.013	0.029	0.033	0.097
0.018	0.005	0.004	0.017
0.005	0.004	0.3	0.008
0.007	0.008	0.021	0.004
0.065	0.007	0.087	0.005
0.006	0.007	0.098	0.01
0.012	0.004	0.005	0.008
0.058	0.018	0.048	0.037
0.016	0.005	0.043	0.073
0.01	0.01	0.215	0.013
0.154	0.004	0.014	0.005
0.011	0.004	0.004	0.06
0.006	0.008	0.099	0.24
0.004	0.004	0.266	0.008
0.028	0.004	0.06	0.045
0.009	0.01	0.009	0.008
0.007	0.011	0.015	0.061
0.006	0.008	0.007	0.094
0.014	0.004	0.02	0.005
0.021	0.004	0.006	0.024
0.029	0.009	0.008	0.039
0.008	0.006	0.028	0.042
0.013	0.012	0.16	0.042
0.124	0.004	0.023	0.006
0.11	0.011	0.167	0.028
0.005	0.005	0.014	0.015
0.005	0.004	0.294	0.03
0.116	0.004	0.204	0.014
0.131	0.006	0.018	0.148
0.014	0.008	0.014	0.317
0.385	0.006	0.01	0.004
0.008	0.008	0.006	0.012
0.017	0.005	0.007	0.016
0.011	0.006	0.026	0.169
0.005	0.004	0.006	0.008
0.005	0.008	0.022	0.054
0.004	0.016	0.01	0.014
0.007	0.028	0.018	0.008
0.007	0.007	0.005	0.011
0.58	0.006	0.019	0.022
0.011	0.012	0.021	0.004
0.052	0.006	0.004	0.006
0.009	0.007	0.044	0.112
0.01	0.016	0.006	0.007
0.011	0.004	0.011	0.029
0.007	0.004	0.006	0.04
0.012	0.006	0.004	0.494
0.019	0.005	0.018	0.185
0.006	0.015	0.015	0.361
0.004	0.005	0.288	0.024
0.012	0.008	0.109	0.013
0.004	0.004	0.008	0.009
0.004	0.004	0.163	0.005
0.005	0.004	0.004	0.066
0.012	0.006	0.062	0.053
0.004	0.006	0.008	0.009
0.004	0.008	0.03	0.006
0.006	0.005	0.031	0.025
0.004	0.004	0.172	0.056
0.032	0.014	1.09	0.005
0.006	0.005	0.018	0.011
0.008	0.006	0.276	0.006
0.007	0.012	0.022	0.027
0.028	0.008	0.004	0.004
0.012	0.005	0.423	0.068
0.047	0.004	0.091	0.083
0.006	0.012	0.069	0.069
0.018	0.007	0.007	0.018
0.005	0.02	0.429	0.257
0.006	0.014	0.017	0.004
0.006	0.008	0.004	0.181
0.166	0.004	0.066	0.21
0.008	0.004	0.296	0.004
0.038	0.013	0.654	0.017
0.005	0.038	0.177	0.006
0.013	0.005	0.189	0.012
0.013	0.088	0.577	0.106
0.007	0.01	0.067	0.006
0.022	0.007	0.021	0.063
0.005	0.006	0.049	0.005
0.005	0.01	0.05	0.008
0.006	0.018	0.115	0.008
0.007	0.005	0.057	0.038
0.009	0.018	0.158	0.004
0.036	0.006	0.111	0.008
0.006	0.005	0.016	0.026
0.018	0.004	0.222	0.007
0.008	0.01	0.017	0.045
0.009	0.007	0.013	0.004
0.008	0.008	0.009	0.006
0.006	0.006	0.08	0.008
0.004	0.006	0.006	0.005
0.007	0.004	0.013	0.006
0.006	0.007	0.556	0.007
0.008	0.005	0.167	0.031
0.023	0.028		0.048
0.033	0.006		0.005
0.086	0.033		0.004
0.073	0.007		0.005
0.006	0.007		0.099
0.004	0.004		0.206
0.005	0.005		0.067
0.027	0.007		0.005
0.017	0.005		0.007
0.017	0.004		0.033
0.008	0.004		0.005
0.014	0.085		0.028
0.004	0.004		0.018
0.015	0.026		0.012
0.013	0.004		0.035
0.06	0.014		0.122
0.026	0.01		0.014
0.007	0.004		0.006
0.007	0.018		0.015
0.005	0.008		0.033
0.012	0.008		0.011
0.007	0.005		0.005
0.239	0.007		0.008
0.007	0.03		0.047
0.011	0.004		0.016
0.006	0.01		0.006
0.086	0.009		0.006
0.004	0.006		0.094
0.016	0.004		0.165
0.006	0.013		0.005
0.01	0.028		0.021
0.055	0.004		0.015
0.015	0.018		0.004
0.012	0.008		0.031
0.015	0.005		0.005
0.027	0.006		0.005
0.035	0.004		0.004
0.005	0.013		0.004
0.008	0.004		0.009
0.13	0.028		0.023
0.086	0.008		0.004
0.01	0.018		0.016
0.021	0.035		0.009
0.03	0.016		0.006
0.125	0.006		0.033
0.005	0.007		0.016
0.004	0.052		0.004
0.016	0.018		0.186
0.042	0.006		0.009
0.013	0.008		0.005
0.005	0.071		0.004
0.006	0.006		0.346
0.009	0.007		0.012
0.014	0.004		0.016
0.01	0.005		0.004
0.07	0.012		0.005
0.074	0.006		0.004
0.004	0.004		0.097
0.004	0.005		0.006
0.016	0.033		0.009
0.007	0.009		0.005
0.075	0.007		0.227
0.014	0.042		0.01
0.008	0.004		0.008
0.019	0.004		0.006
0.006	0.004		0.008
0.013	0.009		0.301
0.007	0.004		0.168
0.017	0.009		0.008
0.007	0.013		0.037
0.039	0.016		0.013
0.006	0.004		0.199
0.008	0.011		0.336
0.01	0.005		0.008
0.013	0.04		0.012
0.021	0.012		0.328
0.007	0.004		0.208
0.01	0.008		0.015
0.004	0.009		0.009
0.009	0.007		0.376
0.006	0.008		0.021
0.106	0.004		0.005
0.01	0.005		0.004
0.006	0.008		0.155
0.016	0.004		0.01
0.038	0.014		0.128
0.006	0.004		0.006
0.007	0.005		0.102
0.016	0.012		0.181
0.025	0.008		0.004
0.072	0.052		0.006
0.007	0.005		0.22
0.004	0.006		0.004
0.004	0.008		0.006
0.005	0.008		0.236
0.009	0.004		0.105
0.005	0.006		0.005
0.019	0.006		0.004
0.004	0.009		0.084
0.012	0.016		0.006
0.006	0.006		0.157
0.01	0.004		0.012
0.008	0.007		0.004
0.007	0.01		0.014
0.034	0.026		0.01
0.005	0.025		0.004
0.006	0.005		0.007
0.223	0.014		0.111
0.028	0.004		0.022
0.056	0.011		0.005
0.004	0.053		0.009
0.004	0.005		0.006
0.008	0.006		0.011
0.008	0.006		0.004
0.036	0.009		0.005
0.004	0.005		0.106
0.004	0.017		0.004
0.004	0.006		0.01
0.022	0.009		0.168
0.005	0.006		0.008
0.008	0.004		0.147
0.006	0.006		0.013
0.007	0.016		0.01
0.008	0.005		0.14
0.01	0.013		0.007
0.008	0.005		0.11
0.006	0.005		0.007
0.004	0.004		0.078
0.014	0.013		0.049
0.004	0.004		0.005
0.004	0.023		0.05
0.031	0.004		0.019
0.014	0.004		0.015
0.009	0.005		0.004
0.009	0.005		0.078
0.005	0.004		0.194
0.015	0.01		0.006
0.052	0.004		0.006
0.008	0.019		0.029
0.01	0.007		0.014
0.004	0.006		0.006
0.005	0.007		0.006
0.009	0.03		0.011
0.032	0.004		0.005
0.007	0.011		0.019
0.006	0.01		0.126
0.005	0.005		0.005
0.008	0.014		0.005
0.005	0.008		0.007
0.009	0.004		0.004
0.011	0.017		0.004
0.005	0.021		0.012
0.029	0.006		0.012
0.007	0.004		0.01
0.005	0.006		0.004
0.004	0.004		0.067
0.009	0.011		0.013
0.023	0.01		0.007
0.006	0.004		0.004
0.01	0.012		0.038
0.005	0.009		0.005
0.007	0.01		0.006
0.019	0.011		0.153
0.007	0.004		0.005
0.01	0.025		0.048
0.023	0.006		0.022
0.006	0.016		0.186
0.012	0.005		0.004
0.005	0.014		0.005
0.032	0.008		0.018
0.006	0.013		0.006
0.022	0.007		0.006
0.021	0.021		0.005
0.007	0.022		0.01
0.011	0.006		0.014
0.004	0.01		0.015
0.007	0.004		0.065
0.007	0.037		0.01
0.015	0.005		0.005
0.021	0.022		0.045
0.034	0.016		0.062
0.016	0.006		0.004
0.017	0.008		0.014
0.057	0.006		0.009
0.037	0.012		0.02
0.014	0.006		0.025
0.008	0.008		0.007
0.01	0.01		0.013
0.004	0.011		0.007
0.015	0.004		0.033
0.013	0.006		0.016
0.016	0.02		0.012
0.004	0.013		0.006
0.005	0.006		0.004
0.006	0.006		0.064
0.004	0.015		0.006
0.007	0.006		0.006
0.011	0.005		0.028
0.007	0.011		0.004
0.005	0.008		0.026
0.005	0.02		0.004
0.092	0.005		0.008
0.122	0.005		0.018
0.01	0.022		0.016
0.081	0.008		0.007
0.009	0.012		0.01
0.005	0.004		0.01
0.01	0.004		0.05
0.004	0.008		0.014
0.019	0.015		0.008
0.01	0.004		0.01
0.007	0.019		0.009
0.006	0.004		0.03
0.005	0.007		0.028
0.004	0.006		0.06
0.011	0.006		0.25
0.011	0.008		0.028
0.01	0.01		0.397
0.009	0.004		0.15
0.014	0.006		0.077
0.005	0.005		0.018
0.007	0.004		0.008
0.022	0.004		0.005
0.004	0.006		0.029
0.008	0.008		0.153
0.004	0.009		0.01
0.005	0.006		0.041
0.005	0.016		0.004
0.004	0.004		0.009
0.009	0.004		0.008
0.004	0.006		0.042
0.005	0.013		0.005
0.006	0.005		0.006
0.004	0.009		0.006
0.008	0.02		0.005
0.006	0.012		0.004
0.018	0.004		0.006
0.007	0.006		0.01
0.005	0.05		0.004
0.005	0.009		0.013
0.004	0.006		0.013
0.005	0.016		0.007
0.004	0.028		0.019
0.008	0.005		0.004
0.007	0.015		0.016
0.004	0.019		0.008
0.004	0.018		0.006
0.007	0.017		0.009
0.013	0.004		0.016
0.015	0.006		0.005
0.007	0.005		0.012
0.004	0.004
0.004	0.014
0.004	0.024
0.007	0.008
0.008	0.016
0.008	0.01
0.008	0.009
0.004	0.011
0.004	0.025
0.017	0.006
0.005	0.026
0.004	0.006
0.005	0.024
0.005	0.017
0.005	0.05
0.005	0.008
0.005	0.004
0.01	0.005
0.007	0.011
0.005	0.005
0.012	0.004
0.006	0.007
0.006	0.004
0.004	0.016
0.007	0.005
0.008	0.008
0.007	0.006
0.005	0.013
0.009	0.009
0.006	0.004
0.01	0.006
0.009	0.008
0.006	0.004
0.004	0.007
0.006	0.012
0.008	0.009
0.004	0.004
0.005	0.004
0.004	0.017
0.009	0.006
0.006	0.01
0.004	0.006
0.006	0.009
0.009	0.012
0.004	0.009
0.005	0.014
0.004	0.014
0.007	0.03
0.009	0.006
0.006	0.004
0.006	0.01
0.022	0.008
0.008	0.04
0.005	0.017
0.007	0.02
0.008	0.006
0.004	0.009
0.014	0.004
0.007	0.006
0.02	0.017
0.004	0.004
0.004	0.005
0.008	0.006
0.01	0.086
0.008	0.008
0.006	0.009
0.005	0.01
0.01	0.008
0.006	0.008
0.004	0.005
0.009	0.008
0.006	0.007
0.006	0.004
0.008	0.005
0.007	0.004
0.007	0.012
0.011	0.018
0.031	0.005
0.008	0.01
0.031	0.012
0.008	0.004
0.006	0.027
0.004	0.035
0.012	0.011
0.006	0.012
0.006	0.009
0.029	0.004
0.004	0.004
0.005	0.014
0.005	0.024
0.004	0.008
0.005	0.008
0.004	0.014
0.009	0.029
0.007	0.021
0.004	0.027
0.005	0.037
0.005	0.004
0.01	0.01
0.004	0.005
0.021	0.01
0.006	0.004
0.008	0.008
0.004	0.007
0.005	0.028
0.007	0.007
0.02	0.004
0.014	0.005
0.005	0.021
0.004	0.006
0.01	0.044
0.009	0.006
0.018	0.012
0.004	0.02
0.011	0.005
0.004	0.007
0.004	0.006
0.005	0.025
0.011	0.026
0.004	0.005
0.011	0.005
0.005	0.007
0.005	0.033
0.004	0.009
0.008	0.004
0.013	0.008
0.006	0.043
0.009	0.005
0.004	0.006
0.008	0.049
0.016	0.005
0.005	0.005
0.012	0.01
0.01	0.014
0.005	0.005
0.008	0.008
0.011	0.005
0.007	0.018
0.01	0.007
0.01	0.01
0.004	0.006
0.008	0.004
0.004	0.005
0.006	0.021
0.007	0.026
0.008	0.008
0.004	0.007
0.01	0.043
0.005	0.006
0.007	0.013
0.008	0.017
0.008	0.005
0.006	0.004
0.007	0.005
0.006	0.008
0.004	0.007
0.004	0.006
0.006	0.004
0.004	0.012
0.006	0.01
0.006	0.053
0.004	0.009
0.008	0.004
0.005	0.012
0.01	0.014
0.013	0.01
0.005	0.008
0.006	0.005
0.007	0.005
0.006	0.007
0.009	0.008
0.006	0.006
0.004	0.004
0.005	0.016
0.004	0.005
0.005	0.004
0.006	0.011
0.008	0.006
0.005	0.012
0.014	0.012
0.004	0.024
0.004	0.005
0.009	0.008
0.019	0.026
0.008	0.02
0.013	0.005
0.009	0.004
0.005	0.018
0.006	0.004
0.004	0.011
0.006	0.02
0.008	0.014
0.015	0.004
0.006	0.016
0.004	0.004
0.004	0.004
0.012	0.011
0.006	0.016
0.009	0.004
0.014	0.014
0.004	0.008
0.006	0.008
0.007	0.004
0.004	0.004
0.004	0.012
0.004	0.007
0.005	0.01
0.01	0.006
0.006	0.013
0.007	0.007
0.004	0.008
0.019	0.006
0.004	0.008
0.03	0.015
0.01	0.012
0.004	0.007
0.017	0.004
0.019	0.014
0.008	0.005
0.024	0.004
0.004	0.016
0.022	0.012
0.012	0.011
0.013	0.005
0.006	0.006
0.006	0.004
0.005	0.006
0.006	0.012
0.008	0.007
0.016	0.008
0.007	0.013
0.016	0.004
0.006	0.014
0.008	0.007
0.006	0.005
0.02	0.012
0.004	0.017
0.02	0.004
0.008	0.016
0.006	0.01
0.016	0.009
0.005	0.009
0.005	0.005
0.007	0.01
0.025	0.004
0.02	0.004
0.024	0.011
0.02	0.004
0.011	0.004
0.004	0.013
0.004	0.012
0.011	0.014
0.008	0.005
0.004	0.006
0.006	0.005
0.006	0.024
0.006	0.009
0.006	0.057
0.005	0.004
0.004	0.006
0.004	0.006
0.006	0.024
0.005	0.006
0.004	0.012
0.013	0.004
0.015	0.06
0.006	0.005
0.005	0.004
0.012	0.006
0.005	0.004
0.004	0.005
0.006	0.009
0.01	0.018
0.007	0.004
0.012	0.011
0.008	0.006
0.007	0.036
0.005	0.004
0.006	0.004
0.006	0.008
0.005	0.005
0.007	0.004
0.006	0.004
0.009	0.007
0.007	0.004
0.008	0.008
0.015	0.004
0.006	0.011
0.012	0.006
0.005	0.031
0.011	0.008
0.006	0.014
0.008	0.016
0.004	0.004
0.006	0.005
0.007	0.008
0.009	0.004
0.006	0.005
0.004	0.005
0.006	0.011
0.004	0.004
0.006	0.004
0.004	0.008
0.006	0.009
0.004	0.005
0.004	0.005
0.007	0.004
0.008	0.006
0.012	0.006
0.022	0.014
0.004	0.01
0.006	0.006
0.039	0.013
0.008	0.011
0.028	0.015
0.179	0.013
0.008	0.006
0.023	0.008
0.004	0.006
0.144	0.005
0.006	0.01
0.004	0.004
0.008	0.004
0.007	0.007
0.009	0.006
0.054	0.006
0.004	0.008
0.038	0.026
0.068	0.013
0.006	0.018
0.006	0.005
0.024	0.04
0.158	0.01
0.02	0.004
0.122	0.014
0.008	0.057
0.007	0.005
0.005	0.006
0.035	0.014
0.128	0.059
0.017	0.006
0.005	0.006
0.004	0.004
0.005	0.006
0.004	0.009
0.005	0.006
0.007	0.005
0.004	0.004
0.029	0.023
0.007	0.006
0.005	0.008
0.008	0.01
0.005	0.01
0.004	0.005
0.004	0.006
0.008	0.01
0.007	0.034
0.004	0.006
0.006	0.036
0.011	0.016
0.005	0.007
0.008	0.019
0.007	0.006
0.007	0.004
0.008	0.01
0.006	0.004
0.008	0.014
0.012	0.005
0.004	0.005
0.009	0.004
0.005	0.004
0.012	0.006
0.004	0.008
0.006	0.01
0.008	0.007
0.004	0.004
0.005	0.004
0.004	0.011
0.008	0.006
0.008	0.04
0.006	0.005
0.022	0.013
0.017	0.006
0.027	0.004
0.005	0.005
0.006	0.023
0.006	0.011
0.006	0.007
0.006	0.006
0.004	0.026
0.017	0.007
0.01	0.007
0.004	0.008
0.009	0.004
0.006	0.008
0.004	0.004
0.016	0.006
0.06	0.005
0.006	0.004
0.006	0.006
0.007	0.004
0.009	0.008
0.004	0.009
0.004	0.01
0.008	0.005
0.004	0.008
0.009	0.013
0.129	0.004
0.004	0.006
0.005	0.009
0.006	0.042
0.01	0.007
0.012	0.008
0.004	0.009
0.006	0.006
0.014	0.012
0.006	0.013
0.06	0.008
0.017	0.009
0.026	0.016
0.015	0.005
0.004	0.006
0.102	0.012
0.03	0.004
0.02	0.018
0.007	0.01
0.033	0.008
0.014	0.008
0.117	0.012
0.005	0.025
0.007	0.008
0.008	0.01
0.004	0.005
0.009	0.017
0.007	0.007
0.005	0.027
0.006	0.007
0.006	0.008
0.005	0.013
0.004	0.004
0.024	0.018
0.02	0.005
0.008	0.004
0.008	0.015
0.006	0.004
0.006	0.005
0.005	0.005
0.004	0.004
0.013	0.01
0.01	0.004
0.005	0.006
0.009	0.004
0.005	0.014
0.011	0.004
0.006	0.005
0.006	0.01
0.005	0.004
0.013	0.006
0.023	0.02
0.025	0.011
0.069	0.026
0.013	0.02
0.014	0.004
0.004	0.004
0.008	0.014
0.017	0.018
0.007	0.005
0.006	0.006
0.004	0.007
0.018	0.065
0.004	0.012
0.006	0.054
0.004	0.01
0.009	0.005
0.004	0.006
0.005	0.007
0.008	0.004
0.018	0.006
0.005	0.014
0.006	0.015
0.01	0.011
0.004	0.004
0.012	0.015
0.008	0.005
0.004	0.007
0.006	0.026
0.022	0.007
0.007	0.022
0.009	0.01
0.004	0.032
0.004	0.006
0.007	0.018
0.004	0.007
0.005	0.018
0.009	0.005
0.005	0.006
0.012	0.005
0.014	0.004
0.013	0.004
0.008	0.009
0.018	0.009
0.004	0.009
0.004	0.008
0.006	0.006
0.008	0.009
0.005	0.006
0.016	0.015
0.008	0.005
0.012	0.012
0.006	0.006
0.016	0.016
0.004	0.005
0.015	0.004
0.006	0.007
0.007	0.021
0.016	0.011
0.011	0.01
0.03	0.006
0.009	0.007
0.006	0.008
0.004	0.004
0.015	0.004
0.005	0.011
0.004	0.014
0.005	0.006
0.004	0.041
0.01	0.004
0.006	0.004
0.016	0.005
0.004	0.004
0.01	0.011
0.012	0.013
0.008	0.005
0.006	0.005
0.005	0.032
0.006	0.009
0.031	0.013
0.01	0.012
0.007	0.006
0.004	0.012
0.014	0.004
0.037	0.004
0.004	0.004
0.007	0.01
0.006	0.004
0.006	0.014
0.006	0.006
0.012	0.006
0.008	0.004
0.004	0.004
0.006	0.004
0.006	0.008
0.05	0.009
0.006	0.007
0.008	0.017
0.029	0.008
0.007	0.008
0.018	0.006
0.03	0.006
0.006	0.004
0.006	0.022
0.004	0.018
0.004	0.007
0.012	0.01
0.011	0.013
0.012	0.006
0.025	0.004
0.008	0.007
0.005	0.006
0.016	0.034
0.035	0.006
0.004	0.01
0.007	0.032
0.004	0.006
0.006	0.009
0.031	0.005
0.194	0.015
0.052	0.011
0.006	0.01
0.008	0.008
0.043	0.004
0.009	0.005
0.005	0.009
0.055	0.004
0.006	0.006
0.008	0.008
0.006	0.017
0.006	0.016
0.012	0.007
0.034	0.011
0.008	0.004
0.005	0.062
0.061	0.005
0.004	0.021
0.009	0.007
0.006	0.01
0.007	0.005
0.004	0.018
0.014	0.012
0.004	0.008
0.005	0.019
0.011	0.01
0.007	0.005
0.037	0.004
0.021	0.005
0.006	0.004
0.004	0.023
0.006	0.006
0.004	0.005
0.008	0.007
0.005	0.006
0.01	0.014
0.006	0.007
0.006	0.004
0.004	0.03
0.037	0.006
0.006	0.011
0.006	0.009
0.006	0.005
0.005	0.026
0.005	0.014
0.01	0.004
0.015	0.006
0.009	0.008
0.006	0.004
0.009	0.025
0.006	0.034
0.006	0.031
0.016	0.006
0.008	0.024
0.006	0.007
0.006	0.004
0.005	0.011
0.006	0.008
0.015	0.011
0.009	0.078
0.011	0.008
0.06	0.005
0.028	0.019
0.008	0.01
0.02	0.013
0.012	0.006
0.058	0.007
0.01	0.032
0.013	0.012
0.016	0.061
0.022	0.013
0.178	0.005
0.008	0.028
0.006	0.005
0.01	0.009
0.008	0.004
0.004	0.006
0.004	0.013
0.005	0.013
0.006	0.014
0.036	0.021
0.01	0.015
0.005	0.022
0.113	0.004
0.024	0.006
0.011	0.007
0.05	0.008
0.026	0.004
0.012	0.004
0.005	0.012
0.024	0.005
0.004	0.011
0.006	0.004
0.006	0.006
0.004	0.012
0.006	0.012
0.013	0.005
0.024	0.004
0.012	0.051
0.024	0.006
0.016	0.006
0.004	0.02
0.004	0.009
0.009	0.007
0.012	0.009
0.006	0.007
0.041	0.005
0.017	0.022
0.009	0.009
0.005	0.005
0.004	0.008
0.015	0.006
0.017	0.005
0.006	0.005
0.005	0.01
0.008	0.005
0.011	0.016
0.006	0.006
0.006	0.004
0.011	0.01
0.005	0.011
0.006	0.004
0.007	0.014
0.01	0.01
0.018	0.009
0.012	0.004
0.058	0.014
0.006	0.006
0.004	0.006
0.004	0.038
0.005	0.013
0.007	0.01
0.036	0.004
0.009	0.006
0.006	0.059
0.005	0.006
0.01	0.005
0.048	0.02
0.048	0.008
0.109	0.009
0.004	0.004
0.008	0.007
0.018	0.007
0.046	0.004
0.006	0.004
0.006	0.084
0.009	0.014
0.005	0.006
0.005	0.004
0.007	0.013
0.007	0.006
0.005	0.013
0.043	0.006
0.042	0.01
0.008	0.037
0.023	0.004
0.04	0.005
0.005	0.004
0.013	0.01
0.005	0.007
0.01	0.01
0.004	0.004
0.006	0.018
0.058	0.008
0.013	0.004
0.01	0.006
0.02	0.006
0.028	0.012
0.004	0.025
0.004	0.004
0.004	0.019
0.005	0.004
0.004	0.039
0.004	0.023
0.006	0.007
0.009	0.042
0.005	0.006
0.005	0.006
0.006	0.004
0.021	0.007
0.007	0.005
0.008	0.004
0.004	0.012
0.02	0.004
0.03	0.005
0.048	0.005
0.004	0.005
0.004	0.006
0.011	0.009
0.004	0.011
0.035	0.03
0.004	0.004
0.016	0.046
0.012	0.004
0.102	0.005
0.005	0.004
0.012	0.005
0.007	0.005
0.013	0.011
0.006	0.008
0.005	0.007
0.006	0.015
0.011	0.004
0.027	0.004
0.007	0.005
0.004	0.004
0.004	0.007
0.036	0.009
0.009	0.008
0.005	0.011
0.018	0.006
0.004	0.007
0.004	0.006
0.006	0.006
0.006	0.007
0.014	0.026
0.018	0.018
0.008	0.008
0.004	0.006
0.012	0.018
0.008	0.008
0.024	0.005
0.132	0.006
0.01	0.005
0.009	0.024
0.005	0.007
0.032	0.006
0.005	0.006
0.026	0.018
0.015	0.007
0.022	0.005
0.012	0.006
0.004	0.014
0.083	0.028
0.034	0.005
0.007	0.015
0.005	0.006
0.01	0.005
0.009	0.012
0.004	0.01
0.005	0.006
0.007	0.007
0.025	0.036
0.017	0.012
0.008	0.006
0.005	0.009
0.005	0.012
0.008	0.011
0.005	0.006
0.006	0.008
0.018	0.01
0.004	0.006
0.007	0.018
0.005	0.008
0.024	0.01
0.004	0.009
0.004	0.011
0.004	0.005
0.005	0.01
0.014	0.015
0.012	0.014
0.012	0.005
0.05	0.008
0.008	0.028
0.007	0.005
0.005	0.06
0.01	0.006
0.008	0.005
0.009	0.006
0.004	0.004
0.01	0.008
0.007	0.004
0.005	0.004
0.01	0.005
0.004	0.006
0.005	0.007
0.008	0.004
0.008	0.006
0.032	0.006
0.01	0.004
0.015	0.006
0.007	0.019
0.009	0.005
0.055	0.008
0.01	0.01
0.004	0.038
0.014	0.018
0.004	0.031
0.008	0.007
0.123	0.005
0.009	0.008
0.005	0.008
0.006	0.012
0.018	0.005
0.005	0.033
0.008	0.006
0.004	0.004
0.004	0.011
0.005	0.005
0.009	0.004
0.006	0.009
0.004	0.006
0.004	0.006
0.009	0.014
0.006	0.01
0.016	0.025
0.051	0.011
0.006	0.016
0.008	0.009
0.006	0.005
0.007	0.01
0.013	0.006
0.008	0.004
0.004	0.004
0.014	0.008
0.004	0.028
0.02	0.006
0.013	0.005
0.004	0.007
0.006	0.005
0.005	0.006
0.009	0.027
0.05	0.005
0.019	0.008
0.013	0.006
0.027	0.011
0.007	0.005
0.004	0.006
0.135	0.006
0.017	0.005
0.005	0.007
0.008	0.005
0.012	0.006
0.005	0.026
0.008	0.206
0.005	0.009
0.008	0.037
0.006	0.006
0.016	0.012
0.004	0.011
0.035	0.006
0.022	0.005
0.009	0.004
0.01	0.006
0.016	0.006
0.004	0.021
0.005	0.006
0.008	0.008
0.11	0.009
0.014	0.016
0.022	0.005
0.005	0.02
0.337	0.008
0.006	0.004
0.058	0.008
0.006	0.022
0.004	0.006
0.004	0.006
0.012	0.005
0.006	0.009
0.01	0.01
0.006	0.018
0.006	0.006
0.012	0.022
0.013	0.004
0.013	0.008
0.01	0.025
0.053	0.009
0.021	0.005
0.012	0.006
0.005	0.013
0.028	0.005
0.024	0.005
0.009	0.015
0.007	0.008
0.004	0.01
0.017	0.004
0.004	0.028
0.004	0.006
0.004	0.004
0.004	0.012
0.005	0.004
0.006	0.008
0.006	0.005
0.006	0.008
0.008	0.004
0.01	0.006
0.007	0.064
0.005	0.004
0.006	0.004
0.013	0.008
0.01	0.015
0.004	0.004
0.008	0.016
0.005	0.005
0.019	0.004
0.036	0.044
0.097	0.029
0.011	0.005
0.004	0.007
0.015	0.056
0.005	0.004
0.016	0.006
0.022	0.006
0.006	0.006
0.004	0.01
0.004	0.005
0.008	0.01
0.011	0.009
0.124	0.007
0.004	0.017
0.006	0.006
0.102	0.004
0.006	0.005
0.01	0.004
0.099	0.005
0.004	0.004
0.03	0.004
0.007	0.006
0.009	0.005
0.021	0.005
0.017	0.004
0.006	0.008
0.006	0.007
0.022	0.004
0.03	0.004
0.007	0.004
0.011	0.016
0.008	0.02
0.015	0.013
0.004	0.006
0.01	0.007
0.036	0.008
0.01	0.006
0.014	0.008
0.04	0.004
0.031	0.009
0.345	0.005
0.006	0.008
0.017	0.007
0.004	0.004
0.038	0.027
0.05	0.004
0.005	0.004
0.008	0.01
0.007	0.011
0.004	0.028
0.024	0.01
0.018	0.009
0.004	0.006
0.015	0.025
0.008	0.011
0.005	0.011
0.005	0.004
0.006	0.011
0.014	0.013
0.009	0.009
0.005	0.005
0.016	0.011
0.006	0.004
0.004	0.005
0.009	0.01
0.017	0.004
0.005	0.005
0.007	0.006
0.014	0.01
0.004	0.01
0.128	0.006
0.023	0.006
0.01	0.006
0.037	0.008
0.005	0.009
0.066	0.006
0.008	0.014
0.032	0.005
0.006	0.007
0.025	0.016
0.023	0.006
0.005	0.008
0.006	0.01
0.01	0.007
0.029	0.017
0.008	0.008
0.004	0.012
0.021	0.015
0.015	0.017
0.02	0.006
0.02	0.004
0.005	0.01
0.09	0.004
0.004	0.016
0.004	0.011
0.004	0.004
0.01	0.009
0.043	0.016
0.006	0.004
0.014	0.007
0.014	0.012
0.004	0.012
0.019	0.006
0.013	0.006
0.104	0.006
0.02	0.006
0.006	0.008
0.005	0.022
0.007	0.004
0.04	0.013
0.004	0.036
0.02	0.008
0.011	0.004
0.031	0.004
0.012	0.014
0.008	0.008
0.076	0.004
0.036	0.008
0.009	0.008
0.005	0.004
0.014	0.005
0.028	0.006
0.04	0.006
0.005	0.036
0.005	0.005
0.026	0.009
0.022	0.004
0.02	0.005
0.055	0.016
0.034	0.009
0.004	0.009
0.02	0.01
0.015	0.004
0.024	0.004
0.048	0.108
0.007	0.01
0.008	0.004
0.007	0.015
0.019	0.004
0.004	0.014
0.105	0.009
0.005	0.004
0.018	0.013
0.013	0.005
0.028	0.023
0.012	0.011
0.011	0.004
0.008	0.028
0.006	0.005
0.006	0.009
0.007	0.016
0.007	0.027
0.018	0.004
0.016	0.033
0.004	0.004
0.008	0.015
0.012	0.009
0.004	0.008
0.005	0.101
	0.038
	0.005
	0.044
	0.011
	0.008
	0.01
	0.004
	0.01
	0.008
	0.01
	0.008
	0.018
	0.027
	0.013
	0.017
	0.035
	0.022
	0.005
	0.005
	0.007
	0.006
	0.036
	0.009
	0.009
	0.005
	0.004
	0.007
	0.004
	0.004
	0.008
	0.024
	0.087
	0.012
	0.007
	0.007
	0.02
	0.006
	0.029
	0.005
	0.02
	0.005
	0.017
	0.008
	0.005
	0.012
	0.004
	0.008
	0.008
	0.011
	0.015
	0.011
	0.005
	0.022
	0.004
	0.005
	0.055
	0.033
	0.013
	0.009
	0.005
	0.005
	0.012
	0.006
	0.006
	0.124
	0.006
	0.004
	0.006
	0.004
	0.015
	0.016
	0.009
	0.03
	0.005
	0.004
	0.006
	0.007
	0.005
	0.007
	0.007
	0.01
	0.012
	0.015
	0.031
	0.008
	0.053
	0.005
	0.007
	0.006
	0.024
	0.005
	0.007
	0.039
	0.048
	0.009
	0.008
	0.008
	0.01
	0.01
	0.006
	0.008
	0.059
	0.009
	0.006
	0.014
	0.005
	0.017
	0.004
	0.004
	0.013
	0.009
	0.004
	0.03
	0.058
	0.004
	0.012
	0.004
	0.009
	0.006
	0.018
	0.027
	0.008
	0.005
	0.017
	0.014
	0.013
	0.008
	0.008
	0.012
	0.012
	0.006
	0.013
	0.009
	0.036
	0.007
	0.008
	0.006
	0.012
	0.008
	0.008
	0.01
	0.005
	0.014
	0.006
	0.022
	0.008
	0.005
	0.01
	0.015
	0.006
	0.061
	0.005
	0.011
	0.004
	0.009
	0.006
	0.101
	0.005
	0.004
	0.01
	0.014
	0.005
	0.007
	0.019
	0.005
	0.004
	0.006
	0.007
	0.018
	0.007
	0.005
	0.025
	0.007
	0.006
	0.005
	0.006
	0.012
	0.012
	0.007
	0.031
	0.005
	0.016
	0.013
	0.006
	0.005
	0.005
	0.007
	0.01
	0.004
	0.012
	0.025
	0.004
	0.023
	0.007
	0.01
	0.004
	0.008
	0.007
	0.004
	0.008
	0.018
	0.007
	0.03
	0.008
	0.042
	0.005
	0.006
	0.011
	0.004
	0.008
	0.01
	0.005
	0.011
	0.02
	0.004
	0.005
	0.015
	0.004
	0.039
	0.029
	0.016
	0.024
	0.007
	0.004
	0.012
	0.017
	0.004
	0.005
	0.004
	0.01
	0.007
	0.01
	0.008
	0.004
	0.005
	0.01
	0.01
	0.008
	0.004
	0.004
	0.009
	0.023
	0.004
	0.004
	0.005
	0.011
	0.006
	0.006
	0.005
	0.007
	0.005
	0.031
	0.03
	0.006
	0.005
	0.016
	0.008
	0.005
	0.005
	0.004
	0.004
	0.005
	0.006
	0.008
	0.007
	0.013
	0.004
	0.01
	0.006
	0.005
	0.053
	0.008
	0.013
	0.01
	0.012
	0.01
	0.004
	0.019
	0.024
	0.006
	0.01
	0.007
	0.004
	0.011
	0.012
	0.011
	0.01
	0.004
	0.004
	0.004
	0.004
	0.006
	0.005
	0.005
	0.005
	0.01
	0.008
	0.006
	0.007
	0.004
	0.005
	0.016
	0.006
	0.006
	0.006
	0.01
	0.006
	0.004
	0.006
	0.005
	0.009
	0.01
	0.005
	0.015
	0.004
	0.004
	0.009
	0.005
	0.006
	0.004
	0.014
	0.008
	0.034
	0.007
	0.016
	0.006
	0.014
	0.015
	0.005
	0.004
	0.007
	0.013
	0.006
	0.012
	0.009
	0.012
	0.004
	0.004
	0.046
	0.007
	0.006
	0.004
	0.005
	0.004
	0.01
	0.016
	0.005
	0.007
	0.023
	0.013
	0.014
	0.011
	0.004
	0.004
	0.006
	0.005
	0.005
	0.005
	0.005
	0.004
	0.009
	0.006
	0.018
	0.008
	0.01
	0.008
	0.004
	0.017
	0.02
	0.014
	0.004
	0.004
	0.009
	0.004
	0.01
	0.01
	0.004
	0.011
	0.005
	0.004
	0.008
	0.02
	0.009
	0.004
	0.045
	0.01
	0.004
	0.043
	0.007
	0.013
	0.028
	0.007
	0.004
	0.006
	0.006
	0.006
	0.007
	0.008
	0.006
	0.017
	0.016
	0.009
	0.006
	0.006
	0.007
	0.011
[truncated: 5,098 more rows]
