# Supplementary material for: Condensates of synaptic vesicles and synapsin-1 mediate actin sequestering and polymerization
Source: EMBO J. 2025 Aug 14;44(18):5112–48. doi: 10.1038/s44318-025-00516-y (PMC12436662; doi:10.1038/s44318-025-00516-y)
Supplement: Supplementary file 21 — Figure EV7 Source Data [file 44318_2025_516_MOESM21_ESM.zip › EV 7/Panel C/Fig. EV 7c.xlsx]

## Sheet: Sheet1
Normalized max actin fluorescence intensity at SYP areas (arbitrary units)
WT	Syn TKO	Syn TKO - FL Rescue	Syn TKO - IDR Rescue
0.20339	0.14783	0.1	0.3
0.00847	0.25217	0.2	0.2
0.38136	0.14783	0.2	0.2
0.01695	0.13913	0.3	0.3
0.18644	0.02609	0.3	0.4
0.24576	0.24348	0.1	0.4
0.73729	0.06957	0.1	0.65217
0.19492	0.14783	0.1	0.13043
0.11864	0.03478	0.1	0.13043
0.34746	0.51304	0.1	0.47826
0.12712	0.6	0.2	0.33333
0.12712	0.09565	0.1	0.33333
0.05932	0.16522	0.2	0.16667
0.47458	0.0087	0.4	0.64286
0.28814	0.13913	0.2	0.28571
0.31356	0.07826	0.2	0.42857
0.50847	0.07826	0.2	0.28571
0.14407	0.06957	0.3	0.35714
0.11864	0.13913	0	0.07143
0.20339	0.06087	0.1	0.28571
0.12712	0.70435	0.3	0.42857
0.11017	0.0087	0.2	0.14286
0.13559	0.22609	0.3	0.14286
0.13559	0.13043	0.2	0.28571
0.65254	0	0.28571	0.53846
0.16949	0.07826	0.42857	0.23077
0.05085	0.07826	0.14286	0.15385
0.38983	0.13043	0.14286	0.17647
0.25424	0.10435	0.14286	0.23529
0.27119	0.29565	0.42857	0.29412
0.16102	0.08696	0.14286	0.05
0.34746	0.12174	0.42857	0.15
0.11017	0.17391	0.43902	0.05
0.09322	0.06957	0.32927	0.3
0.18644	0.43478	0.23171	0.3
0.18644	0.10435	0.20732	0.4
0.44915	0.04348	0.30488	0.2
0.30508	0.06087	0.28049	0.1
0.39831	0.03478	0.45122	0.4
0.11017	0.02609	0.41463	0.1
0.14407	0.01739	0.13415	0.5
0.35593	0.0087	0.30233	0.1
0.47458	0.14783	0.18605	0.8
0.05932	0.0087	0.30233	0.3
0.11017	0.28696	0.34884	0.4
0.0339	0.15652	0.65116	0.5
0.00847	0.13913	0.46512	0.5
0.15254	0.02609	0.67442	0.22222
0.05634	0.0087	0.37209	0.14815
0.01408	0.91304	0.25581	0.14815
0.07042	0.08696	0.34884	0.2963
0.08451	0.10435	0.30233	0.33333
0.07042	0.09565	0.16279	0.22222
0.11268	0.4	0.23256	0.40741
0.04225	0.04348	0.23256	0.25926
0.05634	0.0087	0.25581	0.22222
0.05634	0.05217	0.27907	0.81481
0.15493	0.05217	0.30233	0.44444
0.08451	0.06087	0.25581	0.11111
0.07042	0.03478	0.25581	0.11111
0.12676	0.01739	0.18605	0.10465
0.07042	0.17391	0.5814	0.09302
0.11268	0.04348	0.34884	0.17442
0.12676	0.38261	0.2093	0.18605
0.1831	0	0.16279	0.18605
0.07042	0.01075	0.23256	0.17442
0.1831	0.01075	0.37209	0.17442
0.11268	0.02151	0.46512	0.17442
0.08451	0.16129	0.53659	0.09302
0.08451	0.07527	0.19512	0.10465
0.02817	0.01075	0.65854	0.06977
0.04225	0.01075	0.34146	0.19767
0.07042	0.10753	0.36585	0.05556
0.02817	0.02151	0.26829	0.05556
0.05634	0.09677	0.29268	0.14815
0.22535	0.01075	0.10667	0.11111
0.05634	0.17204	0.33333	0.40741
0.15493	0.01075	0.18667	0.05556
0.29577	0.01075	0.14667	0.05556
0.05634	0.02151	0.42667	0.25
0.07042	0.01075	0.13333	0.25
0.16901	0.01075	0.33333	0.5
0.07042	0.06452	0.58667	0.25
0.04225	0.01075	0.28	0.16667
0.02817	0.07527	0.13333	0.25
0.05634	0.01075	0.75	0.5
0.11268	0.01075	0.44118	0.28571
0.14085	0.22581	0.14706	0.51064
0.09859	0.08602	0.16176	0.08511
0.08451	0.01075	0.08824	0.10638
0.14085	0	0.16176	0.12766
0.12676	0.02151	0.08824	0.08511
0.07042	0.02151	0.08824	0.82979
0.3662	0.03226	0.17647	0.2766
0.38028	0.01075	0.05882	0.19149
0.12676	0	0.10294	0.31915
0.05634	0.16129	0.05882	0.14894
0.07042	0.31183	0.08824	0.14894
0.07042	0.03158	0.04412	0.14894
0.21127	0.11579	0.17647	0.19149
0.15493	0.26316	0.07353	0.2766
0.25352	0.26316	0.11765	0.25
0.08451	0.06316	0.10294	0.10714
0.05634	0.12632	0.25	0.10714
0.19718	0.07368	0.05882	0.14286
0.08451	0.23158	0.19118	0.14286
0.15493	0.18947	0.14706	0.07143
0.05634	0.18947	0.10294	0.14286
0.15493	1	0.19118	0.57143
0.05634	0.14737	0.22059	0.10714
0.16901	0.11579	0.05882	0.10714
0.25352	0.36842	0.02941	0.28571
0.01408	0.27368	0.14706	0.96429
0.09859	0.2	0.20588	0.46429
0.11268	0.27368	0.14706	0.2
0.29412	0.06316	0.11765	0.12
0.11765	0.05263	0.41667	0.16
0.13725	0.22105	0.33333	0.2
0.47059	0.06316	0.41667	0.16
0.27451	0.01053	1	0.2
0.11765	0.01053	0.41667	0.16
0.33333	0.11579	0.25	0.2
0.29412	0.01053	0.33333	0.32
0.09804	0.05263	0.25	0.22581
0.2549	0.03158	0.33333	0.09677
0.31373	0.03158	0.08333	0.32258
0.09804	0.09474	0.12903	0.19355
0.15686	0.03158	0.16129	0.16129
0.41176	0.21053	0.16129	0.12903
0.31373	0.13684	0.06452	0.06452
0.03922	0.09474	0.09677	0.12903
0.15686	0.12632	0.06452	0.19355
0.31373	0.02105	0.12903	0.09677
0.11765	0.06316	0.09677	0.12903
0.29412	0.06316	0.09677	0.09677
0.21569	0.07368	0.16129	0.12903
0.60784	0.10526	0.19355	0.09677
0.54902	0.01053	0.06452	0.06452
0.39216	0.14737	0.19355	0.16129
0.01961	0.03158	0.09677	0.22581
0.07843	0.09474	0.22581	0.09677
0.43564	0.03158	0.22581	0.06452
0.74257	0.08421	0.18182	0.41935
0.14851	0.33684	0.09091	0.25806
0.55446	0.08421	0.18182	0.06452
0.16832	0.18947	0.18182	0.22581
0.13861	0.24211	0.27273	0.06452
0.36634	0.07368	0.27273	0.29032
0.13861	0.23158	0.18182	0.12903
0.15842	0.26316	0.27273	0.12903
0.25743	0.04211	0.27273	0.06452
0.28947	0.16842	0.18182	0.03226
0.18421	0.24211	0.36364	0.09677
0.68421	0.06316	0.27273	0.12903
0.36842	0.04211	0.18182	0.12903
0.36842	0.04211	0.09091	0.09677
0.28947	0.07368	0.36364	0.45161
0.21053	0.41053	0.27273	0.12903
0.26316	0.10526	0.18182	0.29412
0.28947	0.09474	0.18182	0.29412
0.23684	0.03158	0.09091	0.76471
0.10526	0.01053	0.18182	0.07971
0.02632	0.05263	0.1875	0.15942
0.13158	0.07368	0.25	0.1087
0.15789	0.13684	0.375	0.06522
0.23684	0.05263	0.1875	0.05072
0.05263	0.15789	1	0.04348
0.13158	0.11579	0.33333	0.06522
0.28947	0.11579	0.33333	0.07246
0.10526	0.06316	0.16667	0.07246
0.15789	0.24211	0.5	0.07971
0.18421	0.01053	0.25	0.0942
0.13158	0.10526	0.33333	0.18116
0.55263	0.35789	0.21212	0.07246
0.02632	0.05263	0.12121	0.05797
0.50909	0	0.15152	0.05797
0.27273	0.13684	0.12121	0.25362
0.30909	0.04211	0.06061	0.26087
0.32727	0.05263	0.21212	0.0942
0.45455	0.26316	0.15152	0.1087
0.16364	0.04211	0.12121	0.06522
0.41818	0.01323	0.09091	0.13043
0.61818	0.02646	0.15152	0.2029
0.47273	0.22487	0.12121	0.15217
0.27273	0.07937	0.0303	0.28205
0.21818	0.08466	0.12121	0.17949
0.16364	0.2037	0.12121	0.17949
0.4	0.19841	0.24242	0.17949
0.21818	0.10317	0.15152	0.17949
0.21818	0.03175	0.18182	0.20513
0.16364	0.02116	0.15152	0.20513
0.18182	0.02381	0.12121	0.25641
0.18182	0.29894	0.06061	0.25641
0.12727	0.04497	0.18182	0.10256
0.16364	0.01323	0.27273	0.25641
0.21818	0.07672	0.27273	0.12821
0.09091	0.01587	0.27273	0.17949
0.12727	0.01323	0.63636	0.20513
0.21818	0.00794	0.81818	0.23077
0.05455	0.01587	0.18182	0.20513
0.36364	0.02381	0.36364	0.20513
0.12727	0.18254	0.36364	0.15385
0.09091	0.01587	0.36364	0.12821
0.21818	0.01852	0.18182	0.10256
0.2	0.19577	0.72727	0.10256
0.23636	0.02646	0.18182	0.10256
0.07273	0.01852	0.36364	0.10256
0.89091	0.12169	0.2381	0.19565
0.09091	0.10317	0.30952	0.13043
0.06452	0.05556		0.06522
0.25806	0.01587		0.07609
0.20968	0.02646		0.03261
0.29032	0.03175		0.05435
0.09677	0.02381		0.1087
0.06452	0.06349		0.17391
0.1129	0.01852		0.19565
0.30645	0.01852		0.15217
0.22581	0.06614		0.1413
0.22581	0.09259		0.20652
0.20968	0.33862		0.08696
0.19355	0.26455		0.13043
0.24194	0.24074		0.11957
0.14516	0.14286		0.1413
0.19355	0.02116		0.06522
0.3871	0.01587		0.1413
0.53226	0.07143		0.09783
0.22581	0.06878		0.06522
0.14516	0.08995		0.08696
0.14516	0.06349		0.18478
0.11864	0.02116		0.11957
0.0678	0.02116		0.07609
0.18644	0.40741		0.05435
0.18644	0.09259		0.19565
0.18644	0.05291		0.08696
0.13559	0.52646		0.09783
0.16949	0.20106		0.07609
0.16949	0.01058		0.18478
0.08475	0.21693		0.26087
0.10169	0.01058		0.1413
0.13559	0.07407		0.08696
0.11864	0.18783		0.1087
0.10169	0.06878		0.04444
0.11864	0.15344		0.08889
0.15254	0.06349		0.05185
0.10169	0.13757		0.05926
0.11864	0.19577		0.05926
0.08475	0.03175		0.05185
0.15254	0.01323		0.04444
0.22034	0.17196		0.04444
1	0.10317		0.06667
0.25424	0.10317		0.06667
0.15254	0.15608		0.07407
0.13559	0.08466		0.06667
0.33898	0.09788		0.11852
0.0678	0.04233		0.06667
0.28814	0.12963		0.06667
0.22034	0.09524		0.17778
0.25424	0.16138		0.0963
0.11864	0.16931		0.08148
0.20339	0.2328		0.12593
0.13559	0.01852		0.21481
0.0678	0.06085		0.11111
0.0678	0.01587		0.11852
0.0678	0.1164		0.08148
0.18644	0.11905		0.08889
0.35593	0.02646		0.0963
0.16949	0.00794		0.12593
0.08475	0.00794		0.07407
0.25424	0.35185		0.1037
0.15254	0.00794		0.14074
0.08475	0.07143		0.25185
0.20339	0.07937		0.14074
0.15254	0.07143		0.15556
0.0678	0.29101		0.17778
0.0678	0.40741		0.19259
0.0678	0.33862		0.07759
0.15254	0.06085		0.09483
0.08475	0.15079		0.09483
0.08475	0.03175		0.125
0.22034	0.56878		0.08621
0.22034	0.01587		0.10345
0.16949	0.34656		0.14655
0.16949	0.02116		0.07328
0.11864	0.08995		0.08621
0.22034	0.22487		0.15086
0.16949	0.40741		0.14173
0.38983	0.19312		0.07087
0.08475	0.01587		0.07874
0.23729	0.31217		0.1811
0.02128	0.06614		0.06299
0.34043	0.20635		0.04724
0.25532	0.15079		0.07087
0.17021	0.07937		0.11811
0.31915	0.01587		0.20472
0.31915	0.05556		0.30709
0.42553	0.2381		0.07087
0.19149	0.02646		0.25984
0.04255	0.09788		0.30709
0.05357	0.01058		0.15748
0.21429	0.34921		0.14173
0.13095	0.01058		0.55906
0.05952	0.0291		0.35433
0.08333	0.02116		0.22047
0.10714	0.33333		0.11811
0.05952	0.01323		0.25984
0.29167	0.01323		0.05512
0.125	0.01058		0.08661
0.14286	0.1455		0.17323
0.19048	0.01323		0.07087
0.05952	0.03439		0.11811
0.01786	0.08466		0.22222
0.17857	0.02381		0.16667
0.00595	0.07937		0.2037
0.10119	0.09524		0.24074
0.07143	0.00529		0.09259
0.07143	0.06085		0.22222
0.16667	0.00529		0.22222
0.10714	0.03704		0.48148
0.07143	0.01852		0.24074
0.09524	0.16931		0.12963
0.29167	0.22751		0.12963
0.08929	0.08466		0.25926
0.05357	0.01587		0.11111
0.08333	0.08995		0.18519
0.10119	0.02116		0.16667
0.08333	0.03175		0.07407
0.04167	0.05026		0.18519
0.11905	0.10317		0.22222
0.04762	0.03175		0.18519
0.16667	0.02646		0.66667
0.08333	0.1164		0.75
0.06548	0.01058		0.33333
0.08929	0.08466		0.375
0.05357	0.11111		0.125
0.11905	0.02646		0.54167
0.07738	0.03175		0.16667
0.08333	0.03439		0.66667
0.1369	0.1164		0.33333
0.06548	0.00794		0.375
0.06548	0.04233		0.20833
0.4881	0.10847		0.25
0.07738	0.01852		0.125
0.1369	0.06878		0.08333
0.07738	0.02116		0.22619
0.06548	0.04762		0.16667
0.10119	0.12698		0.14286
0.4881	0.08466		0.03571
0.08929	0.02116		0.05952
0.00595	0.07672		0.07143
0.02976	0.01852		0.08333
0.02381	0.23016		0.07143
0.13095	0.16138		0.02381
0.1131	0.11905		0.07143
0.11905	0.03175		0.17857
0.07738	0.04497		0.2619
0.16071	0.01323		0.09524
0.09524	0.05291		0.05952
0.04167	0.2037		0.04762
0.00595	0.04497		0.05952
0.10714	0.2328		0.11905
0.04167	0.36508		0.13095
0.10714	0.01587		0.09524
0.07738	0.02116		0.22222
0.06548	0.01323		0.22222
0.10119	0.02646		0.55556
0.06548	0.04233		0.72222
0.125	0.10053		0.16667
0.20833	0.02381		0.27778
0.10714	0.19577		0.38889
0.11905	0.15873		0.16667
0.14881	0.02381		0.22222
0.10714	0.09259		0.27778
0.05357	0.21693		0.22222
0.09524	0.21164		0.28571
0.10714	0.03704		0.39286
0.09524	0.2328		0.46429
0.1369	0.01852		0.17857
0.07738	0.0291		0.14286
0.15476	0.09788		0.25
0.1131	0.05291		0.21429
0.1369	0.03704		0.28571
0.04167	0.04762		0.17857
0.07143	0.06878		0.10714
0.01786	0.01852		0.10714
0.05357	0.33069		0.21429
0.05357	0.03175		0.25
0.1131	0.01058		0.25
0.22619	0.01852		0.1
0.07143	0.09259		0.3
0.05952	0.52381		0.9
0.06548	0.31746		0.4
0.07143	0.01587		0.2
0.44037	0.06349		0.3
0.48315	0.22487		0.2
0.10112	0.03968		0.3
0.11236	0.0291		0.3
0.24719	0.02116		0.4
0.10112	0.00794		0.4
0.1236	0.15079		0.11111
0.16854	0.30159		0.11111
0.34831	0.04233		0.06667
0.17978	0.03175		0.08889
0.20225	0.04762		0.06667
0.22472	0.24603		0.11111
0.23596	0.20635		0.06667
0.1573	0.01323		0.06667
0.20225	0.03175		0.06667
0.1573	0.05026		0.02222
0.19101	0.07672		0.2
0.13483	0.25397		0.11111
0.61798	0.01587		0.13333
0.85393	0.08466		0.06667
0.04494	0.0291		0.06667
0.76404	0.05291		0.11111
0.08989	0.01323		0.2
0.12121	0.00794		0.04444
0.09091	0.02116		0.41176
0.0303	0.09259		0.17647
0.12121	0.01058		0.17647
0.57576	0.0873		0.47059
0.21212	0.05556		0.41176
0.13636	0.10582		0.35294
0.21212	0.16667		0.64706
0.5	0.01852		0.29412
0.30303	0.00529		0.64706
0.48485	0.12698		0.17647
0.24242	0.14815		0.29412
0.07576	0.13228		0.17647
0.04545	0.21164		0.17647
0.0303	0.06349		0.11765
0.37879	0.01323		0.17647
0.04545	0.05556		0.17647
0.21212	0.01587		0.23529
0.68182	0.01852		0.41176
0	0.06349		0.29412
0.01515	0.03175		0.35294
0.45455	0.14286		0.11765
0.22727	0.02116		0.29412
0.0303	0.02381		0.13333
0.01515	0.07672		0.4
0.51515	0.01058		0.2
0.45455	0.07937		0.13333
0.33333	0.07143		0.06667
0.01515	0.12963		0.13333
0.12121	0.79101		0.26667
0.07576	0.01058		0.2
0.12121	0.02381		0.13333
0.32967	0.25926		0.06667
0.48352	0.02116		0.13333
0.04396	0.19312		0.13333
0.12088	0.05556		0.13333
0.06593	0.01323		0.46667
0.0989	0.76455		0.13333
0.13187	0.10582		0.2
0.10989	0.1746		0.26667
0.01099	0.32011		0.13333
0.05495	0.09788		0.26667
0.78022	0.00265		0.4
0.27473	0.01323		0.13333
0.42857	0.17989		0.13333
0.01099	0.24868
0.18681	0.07407
0.10989	0.01587
0.18868	0.00529
0.16981	0.01852
0.09434	0.02116
0.09434	0.22751
0.01887	0.63757
0.20755	0.16931
0.11321	0.52381
0.16981	0.01323
0.11321	0.29894
0.15094	0.06349
0.28302	0.2328
0.20755	1
0.07547	0.19048
0.24528	0.01852
0.01887	0.00794
0.01887	0.02381
0.26415	0.06878
0.01887	0.02381
0	0.02116
0.03774	0.00794
0.11321	0.03439
0.16981	0.02646
0.0566	0.01058
0.09434	0.24868
0.09434	0.76984
0.32075	0.01587
0.18868	0
0.56604	0.02381
0.13208	0.46825
0.11321	0.38889
0.01887	0.05291
0.09434	0.01587
0.0566	0.02646
0.07547	0.02646
0.09434	0.26455
0.0566	0.05026
0.03774	0.03704
0.09434	0.24868
0.22642	0.01587
0.03774	0.01852
0.09434	0.04762
0.13208	0.06349
0.13208	0.06349
0.03145	0.06349
0.01887	0.01058
0.00629	0.02116
0.08176	0.02116
0.04403	0.05291
0.2327	0.0291
0.01258	0.08466
0.07547	0.02116
0.25786	0.0291
0.00629	0.05556
0.25786	0.06085
0.0566	0.05291
0.03145	0.03439
0.10692	0.01058
0.19497	0.02646
0.03774	0.03968
0.18239	0.07407
0.06289	0.07143
0.08805	0.01587
0.0566	0.19841
0.09434	0.02116
0.08176	0.02116
0.15094	0.01852
0.06918	0.06085
0.08805	0.02381
0.0566	0.04233
0.13208	0.05291
0.13836	0.02646
0.07547	0.00529
0.03774	0.10582
0.12579	0.09259
0.09434	0.02116
0.10063	0.03704
0.03774	0.03175
0.05031	0.06878
0.0566	0.04233
0.01258	0.05026
0.0566	0.02116
0.03145	0.03704
0.01258	0.04762
0.07547	0.03175
0.02516	0.01587
0.02516	0.0291
0.00629	0.05556
0.01258	0.05026
0.03145	0.10582
0.10063	0.00529
0.03774	0.01323
0.08176	0.0873
0.01887	0.03175
0.03145	0.10317
0.05031	0.0291
0.0566	0.06349
0.01887	0.02646
0.30189	0.01323
0.10063	0.02381
0.05031	0.01058
0.0566	0.03704
0.06289	0.10582
0.01258	0.34127
0.00629	0.01058
0.12579	0.01058
0.00629	0.07672
0.08176	0.01058
0.23899	0.03439
0.13208	0.08466
0.19497	0.01852
0.01887	0.0291
0.06918	0.02381
0.08176	0.00529
0.01887	0.02381
0.03145	0.25132
0.13836	0.30688
0.01258	0.02381
0.0566	0.00794
0.04403	0.27778
0.04403	0.04497
0.01258	0.41005
0.03145	0.01323
0.04403	0.04762
0.09434	0.10847
0.07547	0.01852
0.0566	0.22751
0.13208	0.05291
0.15723	0.02646
0.09434	0.02116
0.16352	0.01058
0.43396	0.09524
0.1195	0.00529
0.11321	0.44709
0.06289	0.03175
0.07547	0.18254
0.21384	0.00794
0.00629	0.01587
0.0566	0.01323
0.13208	0.03704
0.00629	0.00794
0.00629	0.04497
0.10692	0.55556
0.06918	0.03439
0.0566	0.0291
0.05031	0.69841
0.03774	0.12698
0.02516	0.50265
0.04403	0.01323
0.04403	0.02381
0.07547	0.02646
0.05031	0.28307
0.04403	0.02381
0.04403	0.21958
0.06289	0.12169
0.16981	0.04762
0.10692	0.01323
0.03774	0.06878
0.06289	0.26984
0.12579	0.06614
0.16981	0.00794
0.14465	0.02116
0.05031	0.09524
0.03774	0.03175
0.05031	0.02381
0.02516	0.0582
0.08176	0.01323
0.00629	0.07143
0.09434	0.02646
0.10692	0.04233
0.02516	0.38889
0.01887	0.03704
0.04403	0.00529
0.0566	0.01587
0.03774	0.01058
0.16352	0.01323
0.07547	0.07407
0.01258	0.02646
0.00629	0.07407
0.00629	0.03704
0.07547	0.04497
0.13208	0.12169
0.01258	0.05291
0.2956	0.0291
0.2327	0.01587
0.15094	0.02116
0.05031	0.03175
0.05031	0.05291
0.06918	0.05291
0.01887	0.03439
0.0566	0.0291
0.15094	0.0291
0.01887	0.01587
0	0.01058
0.03145	0.01587
0.05031	0.05026
0.05031	0.01323
0.06918	0.03175
0.00629	0.0291
0.03145	0.0582
0.14465	0.00794
0.00629	0.01587
0	0.01852
0.03145	0.0582
0.06289	0.53175
0.0566	0.01058
0.03145	0.01587
0.02516	0.00529
0.02516	0.01852
0.01258	0.30688
0.03145	0.02646
0.65116	0.01587
0.06977	0.03439
0.09302	0.00794
0.11628	0.01852
0.2093	0.0291
0.27907	0.05291
0.30233	0.01852
0.32558	0.01852
0.48837	0.07407
0.27381	0.02646
0.10714	0.02646
0.30952	0.03704
0.89286	0.01587
0.19048	0.00794
0.15476	0.01323
0.39286	0.03439
0.69048	0.01587
0.10714	0.27513
0.25	0.01058
0.14286	0.01323
0.26	0.0873
0.2	0.01323
0.12	0.01852
0.1	0.0291
0.12	0.01323
0.12	0.0291
0.16	0.10847
0.3	0.01323
0.06	0.02116
0.22	0.01323
0.2	0.03439
0.36	0.05291
0.36	0.03439
0.44	0.01058
0.76	0.01323
0.76	0.03704
0.82	0.0291
0	0.02381
0.16	0.17989
0.7	0.02116
0.02	0.04497
0.24	0.02116
0.1791	0.0291
0.46269	0.15079
0.10448	0.15344
0.70149	0.03175
0.1791	0.02116
0.1791	0.01323
0.13433	0.04762
0.16418	0.06614
0.23881	0.0291
0.32836	0.01323
0.46269	0.02381
0.35821	0.03175
0.23881	0.04233
0.01613	0.04497
0.12903	0.14286
0.16129	0.01323
0.09677	0.06349
0.01613	0.3254
0.08065	0.02116
0.22581	0.03704
0.27419	0.01323
0.75806	0.10582
0.43548	0.46296
0.04839	0.04762
0.04839	0.01058
0.06452	0.00794
0.03226	0.07937
0.24194	0.00794
0.29032	0.02116
0.48387	0.01587
0.25806	0.05291
0.19355	0.08201
0.25806	0.11111
0.08065	0.04497
0.16129	0.13228
0.16129	0.03175
0.25806	0.24868
0.54839	0.04762
0.70968	0.00529
0.35484	0.01587
0.06452	0.1164
0.20968	0.01852
0.09677	0.0291
0.19355	0.05291
0.25806	0.01852
0.04839	0.05291
0.33871	0.04497
0.08065	0.01058
0.16129	0.03704
0.21875	0.01323
0.1875	0.06614
0.15625	0.0291
0.125	0.03968
0.1875	0.0582
0.15625	0.0582
0.17188	0.4127
0.14062	0.03704
0.20312	0.01323
0.14062	0.06349
0.28125	0.10582
1	0.03439
0.1875	0.08995
0.10938	0.03968
0.14062	0.15079
0.25	0.04233
0.21875	0.03968
0.10938	0.2381
0.21875	0.1164
0.09375	0.02116
0.01562	0.2037
0.09375	0.01852
0.15625	0.33333
0.70312	0.02381
0.375	0.1746
0.14062	0.1164
0.125	0.10053
0.46875	0.0582
0.45312	0.01058
0.01562	0.06085
0.20312	0.03175
0.28125	0.12169
0.1875	0.01323
0.10938	0.03439
0.1875	0.03175
0.375	0.10582
0.1978	0.20635
0.05495	0.07143
0.15385	0.0291
0.07692	0.05291
0.18681	0.17725
0.06593	0.01587
0.27473	0.02116
0.18681	0.02646
0.37363	0.2619
0.40659	0.14815
0.64835	0.05291
0.3956	0.15873
0.08791	0.03439
0.0989	0.37037
0.18681	0.14815
0.27473	0.14815
0.05495	0.2381
0.01099	0.06349
0.08791	0.0582
0.12088	0.07672
0.31868	0.02116
0.17582	0.0873
0.18681	0.40212
0.04396	0.01058
0.04396	0.07937
0.01099	0.13228
0.08791	0.04762
0.08791	0.0291
0.04396	0.01587
0.13187	0.14286
0.03297	0.00529
0.07692	0.01058
0.08791	0.06614
0.05495	0.05291
0.12389	0.06085
0.28319	0.05556
0.06195	0.02381
0.0354	0.21958
0.0177	0.05556
0.0708	0.12963
0.12389	0.01852
0.15929	0.04233
0.0708	0.05026
0.22124	0.02381
0.02655	0.04233
0.0531	0.04233
0.00885	0.19577
0.34513	0.03968
0.45133	0.04762
0.26549	0.1455
0.22124	0.01852
0.0708	0.01852
0.0177	0.04233
0.37168	0.06614
0.28319	0.01587
0.15929	0.03439
0.35398	0.00265
0.79646	0.03175
0.46903	0.00794
0.19469	0.00794
0.15929	0.1746
0.0177	0.05026
0.15929	0.02646
0.00885	0.14815
0.0177	0.02646
0.0531	0.08201
0.24779	0.06085
0.23009	0.15873
0.0885	0.04762
0.10619	0.24339
0.0708	0.14021
0.0708	0.15079
0.11504	0.08466
0.07965	0.0291
0.02655	0.09259
0.22124	0.03968
0.0354	0.01587
0.29204	0.02381
0.1875	0.01587
0.23958	0.04233
1	0.08466
0.35417	0.03439
0.34375	0.01323
0.17708	0.03968
0.16667	0.03439
0.02083	0.10847
0.21875	0.03968
0.23958	0.03175
0.54167	0.07143
0.125	0.06085
0.10417	0.01587
0.22917	0.08995
0.10417	0.00794
0.17708	0.04497
0.21875	0.08201
0.73958	0.05026
0.29167	0.01587
0.27083	0.04233
0.09375	0.10317
0.20833	0.0291
0.71875	0.01852
0.30208	0.01587
0.04167	0.03968
0.1875	0.01058
0.02083	0.02646
0.20833	0.03968
0.125	0.00794
0.1	0.01058
0.06667	0.05026
0.31667	0.08201
0.21667	0.0582
0.31667	0.04233
0.25	0.03704
0.46667	0.06614
0.33333	0.01852
0.56667	0.06349
0.15	0.01058
0.18333	0.02381
0.18333	0.05026
0.8	0.02116
0.88333	0.01852
0.43333	0.20899
0.35	0.02381
0.1	0.09259
0.18333	0.06085
0.16667	0.05026
0.28333	0.03439
0.01667	0.06614
0.65	0.06614
0.41667	0.04762
0.03333	0.03968
0.11667	0.06614
0.01667	0.05026
0.01667	0.02646
0.05	0.07143
0.03333	0.04762
0.01667	0.08466
0.08333	0.2672
0.18333	0.01323
0.45	0.00794
0.11667	0.03439
0.18333	0.03968
0.16667	0.02116
0.03333	0.01058
0.03333	0.03968
0.25	0.48942
0.11667	0.01058
0.15	0.09788
0.33333	0.01852
0.16667	0.02381
0.3	0.01587
0.21667	0.04233
0.48333	0.02646
0.13333	0.02116
0.13333	0.01323
0.06667	0.01058
0.15	0.05556
0.19403	0.03704
0.23881	0.03175
0.70149	0.18783
0.89552	0.12963
0.28358	0.01852
0.37313	0.19841
0.37313	0.01852
0.52239	0.19048
0.29851	0.00794
0.64179	0.02381
0.14925	0.03175
0.01493	0.04762
0.14925	0.01852
0.34328	0.20899
0.1194	0.16667
0.26866	0.03439
0.49254	0.02116
0.28358	0.25132
0.38806	0.01058
0.23881	0.03439
0.35821	0.01587
0.19403	0.02646
0.01493	0.02116
0.19403	0.02646
0.28358	0.01587
0.10448	0.00794
0.10448	0.0582
0.01493	0.04762
0.16418	0.0291
0.37313	0.17989
0.13433	0.00794
0.28358	0.01323
0.16418	0.02116
0.34328	0.00529
0.23881	0.21693
0.23881	0.15608
0.22388	0.02381
0.10448	0.05026
0.08955	0.00529
0.34328	0.19577
0.26866	0.03439
0.1194	0.03968
0.1791	0.02381
0.29851	0.03704
0.23881	0.01323
0.08955	0.00794
0.1194	0.01323
0.25373	0.03175
0.56716	0.18783
0.14925	0.02381
0.31343	0.00529
0.0597	0.00794
0.0597	0.02646
0.01493	0.00529
0.16327	0.01852
0.44898	0.01852
0	0.02646
0.02041	0.03439
0.20408	0.00794
0.38776	0.0291
0.86735	0.00794
0.30612	0.02116
0.26531	0.05291
0.15306	0.02381
0.12245	0.05026
0.08163	0.03439
0.15306	0.01852
0.10204	0.02646
0.03061	0.01058
0.02041	0.02646
0.02041	0.01058
0.02041	0.01323
0.22449	0.01852
0.0102	0.03175
0.10204	0.00529
0.10204	0.11111
0.38776	0.01587
0.27551	0.02646
0.29592	0.01323
0.26531	0.03175
0.16327	0.02116
0.27551	0.00794
0.11224	0.04233
0.42857	0.01852
0.15306	0.01587
0.05102	0.0582
0.23469	0.04233
0.33673	0.03968
0.23469	0.00794
0.09184	0.08201
0.2551	0.03704
0.57143	0.00794
0.42857	0.0291
0.54082	0.0291
0.30612	0.2037
0.85714	0.05026
0.33673	0.06614
0.0102	0.02381
0.0102	0.02381
0.06122	0.05556
0.02041	0.03968
0.32653	0.03439
0.0102	0.08201
0.02041	0.07407
0.02041	0.01852
0.23469	0.01323
0.26531	0.03439
0.47959	0.03439
0.0102	0.04497
0.59184	0.09524
0	0.00265
0.32653	0.01852
0.05102	0.11376
0.06122	0.05556
0.0102	0.01852
0.20408	0.01323
0.22449	0.02381
0.36735	0.11376
0.67347	0.01587
0.30612	0.02381
0.0102	0.02646
0.0102	0.02646
0.0102	0.0291
0.64286	0.01852
0.27551	0.04233
0.31633	0.0291
0.0102	0.15079
0.09184	0.02116
0.0102	0.01852
0.22449	0.04233
0.10204	0.01852
0.02041	0.30952
0.26531	0.31217
0.23469	0.08466
0.44898	0.00529
0.0102	0.10847
0.02041	0.01058
0.02041	0.0873
0.0102	0.10053
0.02041	0.02116
0.15789	0.01587
0.19737	0.04233
0.22368	0.03704
0.27632	0.01058
0.26316	0.0582
0.25	0.06614
0.17105	0.04497
0.15789	0.02646
0.78947	0.30159
0.52632	0.01323
0.94737	0.00794
0.15789	0.18519
0.18421	0.04762
0.14474	0.03704
0.06579	0.04497
0.06579	0.01852
0.06579	0.00794
0.06579	0.01058
0.22368	0.05026
0.34211	0.07407
0.25	0.07407
0.11842	0.02646
0.69737	0.08995
0.26316	0.00794
0.09211	0.10053
0.18421	0.02646
0.26316	0.02116
0.11842	0.00794
0.22368	0.12963
0.09211	0.02116
0.10526	0.01323
0.19737	0.01323
0.10526	0.04497
0.09211	0.02381
0.14474	0.01852
0.19737	0.01058
0.36842	0.01852
0.27632	0.05556
0.42105	0.01587
0.43421	0.0582
0.26316	0.01323
0.17105	0.01852
0.53947	0.01587
0.47368	0.01587
0.11842	0.00529
0.17105	0.00794
0.38158	0.04762
0.21053	0.01323
0.53947	0.05556
0.52632	0.02381
0.85526	0.00529
0.02632	0.00794
0.40789	0.12963
0.18421	0.02116
0.14474	0.01323
0.22368	0.01852
0.07895	0.02381
0.11842	0.14815
0.18421	0.01058
0.13158	0.03704
0.01266	0.01587
0.03797	0.01587
0.05063	0.03968
0.16456	0.03175
0.10127	0.02646
0.24051	0.03439
0.12658	0.0291
0.05063	0.01058
0.02532	0.05556
0.06329	0.02116
0.11392	0.02116
0.21519	0.0291
0.1519	0.01323
0.11392	0.15344
0.10127	0.0291
0.17722	0.14286
0.31646	0.02646
0.25316	0.01058
0.59494	0.18783
0.08861	0.16931
0.16456	0.01323
0.10127	0.10053
0.43038	0.07407
0.16456	0.00265
0.16456	0.02646
0.13924	0.03175
0.24051	0.01852
0.29114	0.02646
0.03797	0.01852
0.08861	0.10847
0.03797	0.1164
0.18987	0.02381
0.64557	0.18783
0.11392	0.04497
0.13924	0.0582
0.20253	0.01587
0.17722	0.00794
0.17722	0.02116
0.22785	0.02381
0.43038	0.02646
0.12658	0.03704
0.4557	0.02381
0.32911	0.03175
0.21519	0.00529
0.1519	0.01323
0.25316	0.02116
0.1519	0.01852
0.08861	0.01323
0.17722	0.02116
0.10127	0.03175
0.13924	0.00529
0.25316	0.58201
0.10127	0.03439
0.06329	0.02116
0.11392	0.27249
0.20253	0.04497
0.10127	0.08995
0.3038	0.01058
0.12658	0.03439
0.10127	0.19577
0.11392	0.00794
0.12658	0.00265
0.13924	0.17989
0.75949	0.1746
0.29114	0.00794
0.06329	0.01323
0.34177	0.06349
0.10127	0.01323
0.08861	0.34392
0.18681	0.03704
0.08791	0.03175
0.04396	0.10053
0.14286	0.01058
0.26374	0.0291
0.18681	0.04762
0.15385	0.01852
0.01099	0.37037
0.53846	0.04233
0.43956	0.09788
0.03297	0.05291
0.01099	0.04233
0.18681	0.01058
0.37363	0.10582
0.17582	0.01058
0.10989	0.00794
0.08791	0.01587
0.03297	0.01587
0.06593	0.01058
0.08791	0.04233
0.37363	0.0291
0.0989	0.05556
0.14286	0.02116
0.28571	0.04233
0.25275	0.02381
0.15385	0.04233
0.14286	0.01852
0.25275	0.01852
0.10989	0.00794
0.0989	0.01852
0.28571	0.02646
0.15385	0.1455
0.15385	0.04762
0.25275	0.05291
0.15385	0.02646
0.24176	0.02646
0.2967	0.03704
0.14286	0.03704
0.72527	0.0291
0.3956	0.04233
0.56044	0.00529
0.46154	0.00265
0.41758	0.02381
0.71429	0.05291
0.67033	0.00794
0.07692	0.04233
0.01099	0.00529
0.10989	0.01587
0.0989	0.3836
0.01099	0.0291
0.08791	0.04233
0.02198	0.01058
0.14286	0.01587
0.16484	0.0291
0.16484	0.02116
0.38462	0.01323
0.08081	0.02116
0.0303	0.04233
0.15152	0.02381
0.19192	0.00265
0.19192	0.0291
0.19192	0.03175
0.06061	0.04762
0	0.02646
0.10101	0.01852
0.20202	0.04233
0.13131	0.06085
0.31313	0.00794
0.17172	0.37302
0.12121	0.03175
0.25253	0.02116
0.19192	0.00794
0.50505	0.00794
0.24242	0.04762
0.27273	0.01587
0.29293	0.02381
0.43434	0.01323
0.14141	0.0582
0.21212	0.03968
0.13131	0.0291
0.35354	0.01852
0.17172	0.14815
0.06061	0.00529
0.16162	0.06349
0.0101	0.03175
0.14141	0.00794
0.13131	0.03968
0.78788	0.01587
0.07071	0.06085
0.24242	0.00529
0.30303	0.03439
0.23232	0.02116
0.11111	0.01058
0.27273	0.03439
0.09091	0.00794
0.18182	0.06878
0.24242	0.01587
0.14141	0.05556
0.0404	0.03968
0.83838	0.06349
0.0202	0.02381
0.17172	0.38095
0.13131	0.0291
0.35354	0.01058
0.10101	0.15079
0.34343	0.02381
0.55556	0.05556
0.32323	0.04233
0.25253	0.03439
0.43434	0.00529
0.19192	0.01852
0.13131	0.05026
0.15152	0.01852
0.15152	0.17989
0.25253	0.30159
0.39394	0.06085
0.30303	0.0582
0.10101	0.02381
0.29293	0.05026
0.23232	0.06878
0.27273	0.06878
0.07071	0.0291
0.14141	0.03175
0.29293	0.05556
0.49495	0.04497
0.20202	0.02646
0.44444	0.01587
0.14141	0.04233
0.12121	0.11376
0.24	0.33862
0.24	0.02116
0.34	0.01852
0.72	0.01058
0.3	0.2672
0.42	0.01058
0.44	0.01058
0.36	0.02116
0.3	0.01587
0.58	0.10847
0.14	0.01587
0.18	0.03968
0.04	0.06878
0.54	0.01323
0.28	0.04762
0.22	0.11376
0.26	0.0291
0.02	0.02116
0.24	0.10847
0.6	0.03704
0.38	0.00794
0.38	0.03175
0.26	0.01058
0.14	0.02646
0.2	0.04762
0.07865	0.15608
0.0618	0.00794
0.14607	0.0291
0.21348	0.00529
0.09551	0.03968
0.57303	0.23545
0.25843	0.03968
0.40449	0.02381
1	0.03439
0.19101	0.00794
0.88202	0.07672
0.2809	0.01323
0.05618	0.01852
0.24719	0.04233
0.0618	0.0291
0.05618	0.01058
0.17416	0.02381
0.42697	0.36508
0.07303	0.18783
0.10674	0.04497
0.12921	0.02116
0.06742	0.02381
0.13483	0.02646
0.17978	0.01587
0.26966	0.02381
0.07865	0.01058
0.07303	0.01058
0.1573	0.01852
0.1573	0.01852
0.08989	0.01058
0.20787	0.03704
0.33146	0.06614
0.29213	0.00529
0.04494	0.02116
0.11236	0.01323
0.27528	0.01587
0.02247	0.02381
0.09551	0.00794
0.05618	0.02116
0.14045	0.15873
0.05056	0.00794
0.0618	0.02646
0.05618	0.01058
0.04494	0.2672
0.04494	0.00794
0.11236	0.00794
0.19101	0.08995
0.11236	0.01852
0.03371	0.05026
0.29213	0.01852
0.46067	0.02116
0.19663	0.01587
0.19101	0.01852
0.08989	0.05291
0.11236	0.00794
0.07865	0.01323
0.14045	0.03439
0.19101	0.00265
0.11798	0.01587
0.11236	0.01852
0.30337	0.01852
0.05618	0.05291
0.07303	0.02116
0.11236	0.01323
0.09551	0.06878
0.33146	0.02381
0.0618	0.03439
0.17978	0.02116
0.40449	0.08995
0.01685	0.01852
0.2809	0.01323
0.51124	0.01058
0.21348	0.02116
0.25843	0.00265
0.25281	0.02381
0.24157	0.01323
0.25843	0.01587
0.05056	0.00265
0.19663	0.09788
0.05056	0.02116
0.10674	0.01587
0.10674	0.01587
0.07303	0.14286
0.15169	0.00794
0.00562	0.05556
0.01923	0.0291
0.03846	0.0873
0.19231	0.03704
0.09615	0.03439
0.10577	0.0291
0.05769	0.03439
0.22115	0.0582
0.19231	0.00794
0.77885	0.03439
0.09615	0.01323
0.18269	0.02116
0.20192	0.03704
0.10577	0.03439
0.375	0.06614
0.15385	0.03968
0.09615	0.03704
0.125	0.01058
0.13462	0.17989
0.14423	0.01058
0.41346	0.01587
0.15385	0.08201
0.40385	0.07937
0.15385	0.03439
0.17308	0.01852
0.19231	0.04497
0.22115	0.00794
0.15385	0.03175
0.17308	0.01852
0.125	0.12169
0.26923	0.01587
0.69231	0.00529
0.38462	0.01587
0.14423	0.04233
0.17308	0.0582
0.25	0.0582
0.17308	0.0291
0.16346	0.05556
0.06731	0.00794
0.45192	0.00794
0.15385	0.01058
0.09615	0.01323
0.67308	0.02116
0.19231	0.02381
0.32692	0.05291
0.21154	0.04497
0.18269	0.02116
0.08654	0.01323
0.49038	0.15344
0.16346	0.08466
0.01923	0.01587
0.15385	0.02646
0.23077	0.01587
0.08654	0.0291
0.09615	0.0873
0.05769	0.06349
0.14423	0.01323
0.375	0.07407
0.19231	0.08995
0.40385	0.01058
0.01923	0.03968
1	0.02381
0.31731	0.0291
0.28846	0.01852
0.11538	0.02381
0.125	0.03968
0.26923	0.02116
0.07692	0.01852
0.14423	0.56349
0.50962	0.03439
0.26923	0.03968
0.63462	0.0873
0.26923	0.01587
0.75	0.01323
0.26923	0.01587
0.00962	0.31217
0.06731	0.01852
0.39423	0.09259
0.33654	0.19048
0.125	0.03439
0.26923	0.07937
0.15385	0.01852
0.44231	0.37037
0.16346	0.73545
0.01613	0.01852
0.25806	0.03704
0.29032	0.01058
0.24194	0.0291
0.1129	0.06349
0.08065	0.02381
0.22581	0.02381
0.12903	0.02116
0.30645	0.03439
0.29032	0.01323
0.35484	0.01587
0.27419	0.03439
0.33871	0.0291
0.75806	0.01852
0.03226	0.05556
0.29032	0.34392
0.56452	0.01587
0.19355	0.01323
0.24194	0.14815
0.09677	0.11905
0.01613	0.03968
0.04839	0.06349
0.01111	0.03439
0.38889	0.0291
0.83333	0.28836
0.26667	0.03175
0	0.02116
0.21111	0.04233
0.01111	0.02381
0.75556	0.03704
0.16667	0.01058
0.06667	0.01852
0.07778	0.01852
0.12222	0.12698
0.11111	0.03968
0.07778	0.16667
0.4	0.03968
0.14444	0.02381
0.17778	0.0291
0.02222	0.03175
0.33333	0.09259
0.26667	0.13228
0.17778	0.01587
0.03333	0.10582
	0.1746
	0.0582
	0.28571
	0.01058
	0.02646
	0.46825
	0.03968
	0.01323
	0.05556
	0.59259
	0.01058
	0.01852
	0.09524
	0.07672
	0.04233
	0.15608
	0.01852
	0.5
	0.05026
	0.01323
	0.04497
	0.03968
	0.04233
	0.0291
	0.04233
	0.07407
	0.01058
	0.02116
	0.01323
	0.02646
	0.18783
	0.07407
	0.02116
	0.01058
	0.04497
	0.01323
	0.45238
	0.06614
	0.43915
	0.02381
	0.01058
	0.04762
	0.03968
	0.01323
	0.00794
	0.01323
	0.02116
	0.02116
	0.01323
	0.03968
	0.02381
	0.04497
	0.1164
	0.03968
	0.00794
	0.03968
	0.01058
	0.03439
	0.17725
	0.05026
	0.01323
	0.03968
	0.01323
	0.07143
	0.02646
	0.02646
	0.02381
	0.01587
	0.01058
	0.03175
	0.06614
	0.00529
	0.04497
	0.03968
	0.03968
	0.03175
	0.03968
	0.01323
	0.03704
	0.01852
	0.02381
	0.00794
	0.04497
	0.08995
	0.01323
	0.02646
	0.03439
	0.01587
	0.04762
	0.03175
	0.01852
	0.41534
	0.01852
	0.10053
	0.03704
	0.02381
	0.03968
	0.09524
	0.02381
	0.01587
	0.03968
	0.05556
	0.03704
	0.02381
	0.02646
	0.01587
	0.0873
	0.02646
	0.0291
	0.03175
	0.01587
	0.11111
	0.0291
	0.49471
	0.03968
	0.02116
	0.05556
	0.05026
	0.01323
	0.07407
	0.06085
	0.0291
	0.15608
	0.13228
	0.08201
	0.11376
	0.05291
	0.15608
	0.02381
	0.03439
	0.02116
	0.0873
	0.02646
	0.03968
	0.03439
	0.02116
	0.01058
	0.02381
	0.02646
	0.02116
	0.02646
	0.02381
	0.42328
	0.00794
	0.09259
	0.03175
	0.12698
	0.07937
	0.03439
	0.04497
	0.06349
	0.02381
	0.06349
	0.05556
	0.01058
	0.01058
	0.11905
	0.01058
	0.00529
	0.27778
	0.04497
	0.04233
	0.01587
	0.01587
	0.04497
	0.32804
	0.01587
	0.01852
	0.07407
	0.01323
	0.01323
	0.03439
	0.06085
	0.01587
	0.06878
	0.02381
	0.2328
	0.04762
	0.05556
	0.03439
	0.09259
	0.03968
	0.23545
	0.03175
	0.00794
	0.01587
	0.01323
	0.01852
	0.03439
	0.02116
	0.21429
	0.02381
	0.02646
	0.01852
	0.02116
	0.00265
	0.04762
	0.03175
	0.01587
	0.15608
	0.01587
	0.06614
	0.02646
	0.01058
	0.05026
	0.00529
	0.01058
	0.02646
	0.01323
	0.04233
	0.13492
	0.05026
	0.01587
	0.04762
	0.07672
	0.00265
	0.01058
	0.03704
	0.06614
	0.06085
	0.01323
	0.07937
	0.01323
	0.02646
	0.02381
	0.01058
	0.01587
	0.01323
	0.05026
	0.01323
	0.04762
	0.01323
	0.0291
	0.01587
	0.03439
	0.03704
	0.01058
	0.01058
	0.01852
	0.06614
	0.04233
	0.06349
	0.01058
	0.03175
	0.14286
	0.01058
	0.06614
	0.01323
	0.01587
	0.01852
	0.00794
	0.04497
	0.03439
	0.03704
	0.02381
	0.0291
	0.01852
	0.00529
	0.01587
	0.10053
	0.01587
	0.03439
	0.03175
	0.02381
	0.01587
	0.05556
	0.04233
	0.02381
	0.02646
	0.00794
	0.03175
	0.01587
	0.04233
	0.06349
	0.01587
	0.04762
	0.0582
	0.02646
	0.01852
	0.02381
	0.10847
	0.01587
	0.01852
	0.01587
	0.04497
	0.03439
	0.06878
	0.07143
	0.01323
	0.06614
	0.01058
	0.05291
	0.00265
	0.07143
	0.09259
	0.02116
	0.03704
	0.01852
	0.03704
	0.03175
	0.07937
	0.04497
	0.01058
	0.01587
	0.01852
	0.03175
	0.04233
	0.05026
	0.03704
	0.01587
	0.03175
	0.03968
	0.01323
	0.28836
	0.01058
	0.02116
	0.17196
	0.03968
	0.01323
	0.03439
	0.03175
	0.06614
	0.0582
	0.21958
	0.03968
	0.01323
	0.07937
	0.18783
	0.06085
	0.02646
	0.13492
	0.07407
	0.06878
	0.22222
	0.01323
	0.04233
	0.04497
	0.04497
	0.10582
	0.0582
	0.02646
	0.03175
	0.00794
	0.28042
	0.03439
	0.05291
	0.31481
	0.02381
	0.01323
	0.01587
	0.0873
	0.10847
	0.06349
	0.01323
	0.03439
	0.14021
	0.00794
	0.00794
	0.03175
	0.17196
	0.03968
	0.02646
	0.01587
	0.03704
	0.12698
	0.30952
	0.01587
	0.04233
	0.01058
	0.02116
	0.01058
	0.03704
	0.01058
	0.01852
	0.01587
	0.05291
	0.04762
	0.05291
	0.03175
	0.2619
	0.07407
	0.0291
	0.00794
	0.02381
	0.04233
	0.04233
	0.01852
	0.0582
	0.02381
	0.03439
	0.07407
	0.00794
	0.03175
	0.00529
	0.03439
	0.00794
	0.03968
	0.01587
	0.04497
	0.02381
	0.01058
	0.01058
	0.01852
	0.03175
	0.02646
	0.00265
[truncated: 5,098 more rows]
