# Supplementary material for: Condensates of synaptic vesicles and synapsin-1 mediate actin sequestering and polymerization
Source: EMBO J. 2025 Aug 14;44(18):5112–48. doi: 10.1038/s44318-025-00516-y (PMC12436662; doi:10.1038/s44318-025-00516-y)
Supplement: Supplementary file 22 — Appendix Figures S1-S3 Source Data [file 44318_2025_516_MOESM22_ESM.zip]

Archive with 72 entries (62 files):
- Appendix Figures/
- __MACOSX/._Appendix Figures
- Appendix Figures/Appendix Figure S1/
- __MACOSX/Appendix Figures/._Appendix Figure S1
- Appendix Figures/.DS_Store
- __MACOSX/Appendix Figures/._.DS_Store
- Appendix Figures/Appendix Figure S3/
- __MACOSX/Appendix Figures/._Appendix Figure S3
- Appendix Figures/Appendix Figure S2/
- __MACOSX/Appendix Figures/._Appendix Figure S2
- Appendix Figures/Appendix Figure S1/.DS_Store
- __MACOSX/Appendix Figures/Appendix Figure S1/._.DS_Store
- Appendix Figures/Appendix Figure S1/Panel B/
- __MACOSX/Appendix Figures/Appendix Figure S1/._Panel B
- Appendix Figures/Appendix Figure S1/Panel A/
- __MACOSX/Appendix Figures/Appendix Figure S1/._Panel A
- Appendix Figures/Appendix Figure S3/101323_SySy106008_40sExposure.jpg
- __MACOSX/Appendix Figures/Appendix Figure S3/._101323_SySy106008_40sExposure.jpg
- Appendix Figures/Appendix Figure S2/2 min/
- __MACOSX/Appendix Figures/Appendix Figure S2/._2 min
- Appendix Figures/Appendix Figure S2/0 min/
- __MACOSX/Appendix Figures/Appendix Figure S2/._0 min
- Appendix Figures/Appendix Figure S2/30 min/
- __MACOSX/Appendix Figures/Appendix Figure S2/._30 min
- Appendix Figures/Appendix Figure S2/12 min/
- __MACOSX/Appendix Figures/Appendix Figure S2/._12 min
- Appendix Figures/Appendix Figure S1/Panel B/EGFP at 0 min.tif
- __MACOSX/Appendix Figures/Appendix Figure S1/Panel B/._EGFP at 0 min.tif
- Appendix Figures/Appendix Figure S1/Panel B/actin at 45 min.tif
- __MACOSX/Appendix Figures/Appendix Figure S1/Panel B/._actin at 45 min.tif
- Appendix Figures/Appendix Figure S1/Panel B/EGFP at 45 min.tif
- __MACOSX/Appendix Figures/Appendix Figure S1/Panel B/._EGFP at 45 min.tif
- Appendix Figures/Appendix Figure S1/Panel B/actin at 0 min.tif
- __MACOSX/Appendix Figures/Appendix Figure S1/Panel B/._actin at 0 min.tif
- Appendix Figures/Appendix Figure S1/Panel A/t45_actin in reaction buffer.tif
- __MACOSX/Appendix Figures/Appendix Figure S1/Panel A/._t45_actin in reaction buffer.tif
- Appendix Figures/Appendix Figure S1/Panel A/t0_actin in polymerization buffer.tif
- __MACOSX/Appendix Figures/Appendix Figure S1/Panel A/._t0_actin in polymerization buffer.tif
- Appendix Figures/Appendix Figure S1/Panel A/t0_actin in reaction buffer.tif
- __MACOSX/Appendix Figures/Appendix Figure S1/Panel A/._t0_actin in reaction buffer.tif
- Appendix Figures/Appendix Figure S1/Panel A/t45_actin in polymerization buffer.tif
- __MACOSX/Appendix Figures/Appendix Figure S1/Panel A/._t45_actin in polymerization buffer.tif
- Appendix Figures/Appendix Figure S2/2 min/Actin.tif
- __MACOSX/Appendix Figures/Appendix Figure S2/2 min/._Actin.tif
- Appendix Figures/Appendix Figure S2/2 min/SVs.tif
- __MACOSX/Appendix Figures/Appendix Figure S2/2 min/._SVs.tif
- Appendix Figures/Appendix Figure S2/2 min/Syn1.tif
- __MACOSX/Appendix Figures/Appendix Figure S2/2 min/._Syn1.tif
- Appendix Figures/Appendix Figure S2/0 min/Actin.tif
- __MACOSX/Appendix Figures/Appendix Figure S2/0 min/._Actin.tif
- Appendix Figures/Appendix Figure S2/0 min/SVs.tif
- __MACOSX/Appendix Figures/Appendix Figure S2/0 min/._SVs.tif
- Appendix Figures/Appendix Figure S2/0 min/Syn1.tif
- __MACOSX/Appendix Figures/Appendix Figure S2/0 min/._Syn1.tif
- Appendix Figures/Appendix Figure S2/30 min/Actin-fire.tif
- __MACOSX/Appendix Figures/Appendix Figure S2/30 min/._Actin-fire.tif
- Appendix Figures/Appendix Figure S2/30 min/Syn1_fire.tif
- __MACOSX/Appendix Figures/Appendix Figure S2/30 min/._Syn1_fire.tif
- Appendix Figures/Appendix Figure S2/30 min/Actin.tif
- __MACOSX/Appendix Figures/Appendix Figure S2/30 min/._Actin.tif
- Appendix Figures/Appendix Figure S2/30 min/SVs.tif
- __MACOSX/Appendix Figures/Appendix Figure S2/30 min/._SVs.tif
- Appendix Figures/Appendix Figure S2/30 min/SVs-fire.tif
- __MACOSX/Appendix Figures/Appendix Figure S2/30 min/._SVs-fire.tif
- Appendix Figures/Appendix Figure S2/30 min/Syn1.tif
- __MACOSX/Appendix Figures/Appendix Figure S2/30 min/._Syn1.tif
- Appendix Figures/Appendix Figure S2/12 min/Actin.tif
- __MACOSX/Appendix Figures/Appendix Figure S2/12 min/._Actin.tif
- Appendix Figures/Appendix Figure S2/12 min/SVs.tif
- __MACOSX/Appendix Figures/Appendix Figure S2/12 min/._SVs.tif
- Appendix Figures/Appendix Figure S2/12 min/Syn1.tif
- __MACOSX/Appendix Figures/Appendix Figure S2/12 min/._Syn1.tif
